# Supplementary material for: Targeted Sequencing of Taiwanese Breast Cancer with Risk Stratification by the Concurrent Genes Signature: A Feasibility Study
Source: J Pers Med. 2021 Jun 28;11(7):613. doi: 10.3390/jpm11070613 (PMC8306786; doi:10.3390/jpm11070613)
Supplement: Supplementary file 1 [file jpm-11-00613-s001.zip]

Archive with 3 entries (3 files):
- Supplementary materials/File S1.zip
- Supplementary materials/Table S1 and S2.pdf
- Supplementary materials/Table S3.xls
