# Supplementary material for: Targeted Sequencing of Taiwanese Breast Cancer with Risk Stratification by the Concurrent Genes Signature: A Feasibility Study
Source: J Pers Med. 2021 Jun 28;11(7):613. doi: 10.3390/jpm11070613 (PMC8306786; doi:10.3390/jpm11070613)
Supplement: Supplementary file 1 [file jpm-11-00613-s001.zip › Supplementary materials/Table S3.xls]

## Sheet: Table S3
Method	Variances	tValue	DF	Probt	S-variant*	G-expression*	NumDF	DenDF	FValue	ProbF			*Details for S-variants and G-expression
Folded F	Equal	-0.800452	31	0.429541	1	1	25	6	2.29359	0.304496			g1	RECQL4	s1	PIK3CA_F872L
Folded F	Equal	0.618422	31	0.540815	1	5	25	6	1.03247	1			g2	CSE1L	s2	PIK3CA_H1047R
Folded F	Equal	0.0652736	31	0.948375	1	7	25	6	1.03843	1			g3	IDH3A	s3	FGFR3_R248H
Folded F	Equal	-1.38598	31	0.175641	1	9	6	25	1.1332	0.744522			g4	MYC	s4	PDGFRA_S478P
Folded F	Equal	-0.220016	31	0.827301	1	13	25	6	1.92156	0.425437			g5	SLC16A3	s5	CSF1R_
Folded F	Equal	-1.40377	31	0.170325	1	15	25	6	2.07131	0.370473			g6	CDC20	s6	EGFR_R324C
Folded F	Equal	-0.116353	31	0.908123	1	21	25	6	1.94264	0.417104			g7	UBE2C	s7	EGFR_T629
Folded F	Equal	-0.261787	31	0.795218	1	23	6	25	1.4298	0.485595			g8	STARD3	s8	EGFR_R836
Folded F	Equal	0.406862	31	0.686905	1	25	6	25	2.14624	0.166601			g9	MMP1	s9	MET_E168D
Folded F	Equal	0.222467	31	0.825409	1	27	25	6	2.23911	0.319174			g10	IL1B	s10	MET_D1286
Folded F	Equal	-0.666663	31	0.509919	1	31	25	6	1.96834	0.407221			g11	RELB	s11	FGFR1_
Folded F	Equal	-1.60388	31	0.118883	1	33	6	25	1.36874	0.531066			g12	HLA-DOB	s12	JAK2_V617F
Folded F	Equal	-0.626421	31	0.535625	1	35	6	25	1.20669	0.671079			g13	REL	s13	SH3GLB2_
Folded F	Equal	-0.744967	31	0.461903	1	37	25	6	3.09783	0.162465			g14	GINS1	s14	SH3GLB2_V223M
Folded F	Equal	-0.361211	31	0.720392	1	41	25	6	1.25601	0.836329			g15	PTK6	s15	RET_R833H
Folded F	Equal	-0.217499	31	0.829245	1	43	6	25	1.80256	0.278763			g16	EDN2	s16	RET_S904
Folded F	Equal	-0.247527	31	0.806132	1	45	6	25	1.10799	0.771222			g17	IL11	s17	PTEN_L171V
Folded F	Equal	-0.720032	31	0.476899	1	47	6	25	1.56602	0.396958			g18	AURKA	s18	PTEN_Y225*
Pooled	Equal	-1.39184	31	0.173877	1	25	6	25	1.80105	0.279396			g19	FGF5	s19	HRAS_G13R
Pooled	Equal	-0.646267	31	0.522862	1	26	6	25	1.80105	0.279396			g20	PNRC1	s20	HRAS_G12
Pooled	Equal	-0.105574	31	0.916601	1	27	6	25	1.80105	0.279396			g21	CTGF	s21	ATM_R457*
Pooled	Equal	-0.322131	31	0.749516	1	28	6	25	1.80105	0.279396			g22	CENPF	s22	ATM_
Pooled	Equal	-2.09383	31	0.0445479	1	29	6	25	1.80105	0.279396			g23	FOS	s23	FLT3_H935N
Pooled	Equal	-0.462982	31	0.646611	1	30	6	25	1.80105	0.279396			g24	CXCR4	s24	FLT3_R849H
Pooled	Equal	-0.113114	31	0.910669	1	31	6	25	1.80105	0.279396			g25	OSBPL2	s25	FLT3_K805E
Pooled	Equal	0.822836	31	0.416886	1	32	6	25	1.80105	0.279396			g26	NFKB1	s26	BRCA2_E462G
Pooled	Equal	-1.15837	31	0.255558	1	33	6	25	1.80105	0.279396			g27	KIF2C	s27	BRCA2_V2466A
Pooled	Equal	0.240449	31	0.811565	1	34	6	25	1.80105	0.279396			g28	NFKB2	s28	AKT1_R370C
Pooled	Equal	0.524137	31	0.603911	1	35	6	25	1.80105	0.279396			g29	SERPINB3	s29	FANCA_A430
Pooled	Equal	1.31649	31	0.197661	1	36	6	25	1.80105	0.279396			g30	SPP1	s30	FANCA_
Pooled	Equal	0.354155	31	0.72562	1	37	6	25	1.80105	0.279396			g31	SLC25A1	s31	TP53_S187
Pooled	Equal	-1.06741	31	0.294027	1	38	6	25	1.80105	0.279396			g32	PPFIA1	s32	TP53_R178Q
Pooled	Equal	0.762235	31	0.451681	1	39	6	25	1.80105	0.279396			g33	GRB7	s33	TP53_K162*
Pooled	Equal	-0.573027	31	0.57076	1	40	6	25	1.80105	0.279396			g34	ATP9A	s34	TP53_R147*
Pooled	Equal	-0.519291	31	0.607246	1	41	6	25	1.80105	0.279396			g35	SPARC	s35	TP53_E126K
Pooled	Equal	-0.374388	31	0.710664	1	42	6	25	1.80105	0.279396			g36	MRPS2	s36	TP53_F111C
Pooled	Equal	-1.07453	31	0.290879	1	43	6	25	1.80105	0.279396			g37	S100PBP	s37	TP53_G107E
Pooled	Equal	-0.809365	31	0.424474	1	44	6	25	1.80105	0.279396			g38	LACTB2	s38	TP53_R116Q
Pooled	Equal	0.312068	31	0.757078	1	45	6	25	1.80105	0.279396			g39	FBXO5	s39	TP53_V164L
Pooled	Equal	-0.0200253	31	0.984152	1	46	6	25	1.80105	0.279396			g40	ASPM	s40	TP53_R157Q
Pooled	Equal	1.03264	31	0.309762	1	47	6	25	1.80105	0.279396			g41	EIF4EBP1	s41	TP53_H154L
Pooled	Equal	0.0095423	31	0.992448	1	48	6	25	1.80105	0.279396			g42	IKZF1	s42	TP53_R136H
Folded F	Unequal				2	2	31	0					g43	UBE2V2	s43	TP53_P113
Folded F	Unequal				2	4	31	0					g44	RELA	s44	TP53_K132R
Folded F	Unequal				2	6	31	0					g45	IBSP	s45	ERBB2_L120
Folded F	Unequal				2	8	31	0					g46	KIF14	s46	ERBB2_P107L
Folded F	Unequal				2	10	31	0					g47	DENND2D	s47	BRCA1_
Folded F	Unequal				2	12	31	0					g48	PPARD	s48	BRCA1_R740*
Folded F	Unequal				2	14	31	0							s49	BRCA1_W320*
Folded F	Unequal				2	16	31	0							s50	BRCA1_Q243*
Folded F	Unequal				2	18	31	0							s51	SMAD4_R361C
Folded F	Unequal				2	20	31	0							s52	SMAD4_*553W
Folded F	Unequal				2	22	31	0							s53	BSG_
Folded F	Unequal				2	24	31	0							s54	BSG_D181
Folded F	Unequal				2	26	31	0							s55	BSG_S14
Folded F	Unequal				2	28	31	0							s56	MAP2K2_I220
Folded F	Unequal				2	30	31	0
Folded F	Unequal				2	32	31	0
Folded F	Unequal				2	34	31	0
Folded F	Unequal				2	36	31	0
Folded F	Unequal				2	38	31	0
Folded F	Unequal				2	40	31	0
Folded F	Unequal				2	42	31	0
Folded F	Unequal				2	44	31	0
Folded F	Unequal				2	46	31	0
Folded F	Unequal				2	48	31	0
Satterthwaite	Unequal				2	25	31	0
Satterthwaite	Unequal				2	26	31	0
Satterthwaite	Unequal				2	27	31	0
Satterthwaite	Unequal				2	28	31	0
Satterthwaite	Unequal				2	29	31	0
Satterthwaite	Unequal				2	30	31	0
Satterthwaite	Unequal				2	31	31	0
Satterthwaite	Unequal				2	32	31	0
Satterthwaite	Unequal				2	33	31	0
Satterthwaite	Unequal				2	34	31	0
Satterthwaite	Unequal				2	35	31	0
Satterthwaite	Unequal				2	36	31	0
Satterthwaite	Unequal				2	37	31	0
Satterthwaite	Unequal				2	38	31	0
Satterthwaite	Unequal				2	39	31	0
Satterthwaite	Unequal				2	40	31	0
Satterthwaite	Unequal				2	41	31	0
Satterthwaite	Unequal				2	42	31	0
Satterthwaite	Unequal				2	43	31	0
Satterthwaite	Unequal				2	44	31	0
Satterthwaite	Unequal				2	45	31	0
Satterthwaite	Unequal				2	46	31	0
Satterthwaite	Unequal				2	47	31	0
Satterthwaite	Unequal				2	48	31	0
Folded F	Equal	0.124946	31	0.901373	4	1	24	7	1.38272	0.692462
Folded F	Equal	-0.134393	31	0.89396	4	3	24	7	1.79542	0.434384
Folded F	Equal	1.49361	31	0.145388	4	5	7	24	2.26091	0.128822
Folded F	Equal	1.98403	31	0.0561668	4	7	24	7	1.06315	1
Folded F	Equal	-0.498075	31	0.621947	4	9	24	7	1.00023	1
Folded F	Equal	0.00226801	31	0.998205	4	11	7	24	2.0038	0.193393
Folded F	Equal	0.164649	31	0.870289	4	13	7	24	1.37695	0.519931
Folded F	Equal	-0.976717	31	0.33627	4	15	24	7	1.1142	0.951609
Folded F	Equal	0.0847975	31	0.932968	4	17	7	24	1.70004	0.313207
Folded F	Equal	-1.07289	31	0.2916	4	19	7	24	2.01512	0.189953
Folded F	Equal	0.180354	31	0.858049	4	21	7	24	1.1352	0.749442
Folded F	Equal	-0.0492763	31	0.961015	4	23	24	7	1.39573	0.682011
Folded F	Equal	-0.294666	31	0.770213	4	25	7	24	2.10125	0.165724
Folded F	Equal	0.211223	31	0.834096	4	27	24	7	1.4537	0.637541
Folded F	Equal	-0.793555	31	0.433487	4	31	24	7	1.99994	0.349674
Folded F	Equal	-2.16043	31	0.0385842	4	33	7	24	1.19104	0.689877
Folded F	Equal	0.149418	31	0.882192	4	35	7	24	2.0782	0.171881
Folded F	Equal	-1.36284	31	0.182752	4	37	24	7	1.95882	0.364976
Folded F	Equal	0.329981	31	0.743634	4	41	24	7	1.45576	0.63602
Folded F	Equal	-0.507332	31	0.615512	4	43	7	24	2.02553	0.186841
Folded F	Equal	-0.693571	31	0.493116	4	45	24	7	1.08382	0.98659
Folded F	Equal	0.0449858	31	0.964407	4	47	7	24	1.1876	0.693428
Pooled	Equal	-0.881823	31	0.384659	4	25	7	24	1.05231	0.845418
Pooled	Equal	0.613263	31	0.544176	4	26	7	24	1.05231	0.845418
Pooled	Equal	0.10618	31	0.916124	4	27	7	24	1.05231	0.845418
Pooled	Equal	0.839879	31	0.407407	4	28	7	24	1.05231	0.845418
Pooled	Equal	0.728314	31	0.471888	4	29	7	24	1.05231	0.845418
Pooled	Equal	-0.398281	31	0.693153	4	30	7	24	1.05231	0.845418
Pooled	Equal	0.285232	31	0.777364	4	31	7	24	1.05231	0.845418
Pooled	Equal	0.858263	31	0.397335	4	32	7	24	1.05231	0.845418
Pooled	Equal	-0.719343	31	0.477318	4	33	7	24	1.05231	0.845418
Pooled	Equal	0.184565	31	0.854772	4	34	7	24	1.05231	0.845418
Pooled	Equal	1.4099	31	0.168523	4	35	7	24	1.05231	0.845418
Pooled	Equal	0.54479	31	0.589796	4	36	7	24	1.05231	0.845418
Pooled	Equal	-0.717234	31	0.4786	4	37	7	24	1.05231	0.845418
Pooled	Equal	-0.720649	31	0.476525	4	38	7	24	1.05231	0.845418
Pooled	Equal	-1.2239	31	0.23021	4	39	7	24	1.05231	0.845418
Pooled	Equal	-0.535482	31	0.596138	4	40	7	24	1.05231	0.845418
Pooled	Equal	-0.155062	31	0.877778	4	41	7	24	1.05231	0.845418
Pooled	Equal	-0.816808	31	0.420271	4	42	7	24	1.05231	0.845418
Pooled	Equal	-0.245338	31	0.807812	4	43	7	24	1.05231	0.845418
Pooled	Equal	-0.471077	31	0.640884	4	44	7	24	1.05231	0.845418
Pooled	Equal	-0.0433421	31	0.965707	4	45	7	24	1.05231	0.845418
Pooled	Equal	-0.141131	31	0.88868	4	46	7	24	1.05231	0.845418
Pooled	Equal	0.726025	31	0.47327	4	47	7	24	1.05231	0.845418
Pooled	Equal	0.972864	31	0.338152	4	48	7	24	1.05231	0.845418
Folded F	Unequal				5	2	31	0
Folded F	Unequal				5	4	31	0
Folded F	Unequal				5	6	31	0
Folded F	Unequal				5	8	31	0
Folded F	Unequal				5	10	31	0
Folded F	Unequal				5	12	31	0
Folded F	Unequal				5	14	31	0
Folded F	Unequal				5	16	31	0
Folded F	Unequal				5	18	31	0
Folded F	Unequal				5	20	31	0
Folded F	Unequal				5	22	31	0
Folded F	Unequal				5	24	31	0
Folded F	Unequal				5	26	31	0
Folded F	Unequal				5	28	31	0
Folded F	Unequal				5	30	31	0
Folded F	Unequal				5	32	31	0
Folded F	Unequal				5	34	31	0
Folded F	Unequal				5	36	31	0
Folded F	Unequal				5	38	31	0
Folded F	Unequal				5	40	31	0
Folded F	Unequal				5	42	31	0
Folded F	Unequal				5	44	31	0
Folded F	Unequal				5	46	31	0
Folded F	Unequal				5	48	31	0
Satterthwaite	Unequal				5	25	31	0
Satterthwaite	Unequal				5	26	31	0
Satterthwaite	Unequal				5	27	31	0
Satterthwaite	Unequal				5	28	31	0
Satterthwaite	Unequal				5	29	31	0
Satterthwaite	Unequal				5	30	31	0
Satterthwaite	Unequal				5	31	31	0
Satterthwaite	Unequal				5	32	31	0
Satterthwaite	Unequal				5	33	31	0
Satterthwaite	Unequal				5	34	31	0
Satterthwaite	Unequal				5	35	31	0
Satterthwaite	Unequal				5	36	31	0
Satterthwaite	Unequal				5	37	31	0
Satterthwaite	Unequal				5	38	31	0
Satterthwaite	Unequal				5	39	31	0
Satterthwaite	Unequal				5	40	31	0
Satterthwaite	Unequal				5	41	31	0
Satterthwaite	Unequal				5	42	31	0
Satterthwaite	Unequal				5	43	31	0
Satterthwaite	Unequal				5	44	31	0
Satterthwaite	Unequal				5	45	31	0
Satterthwaite	Unequal				5	46	31	0
Satterthwaite	Unequal				5	47	31	0
Satterthwaite	Unequal				5	48	31	0
Folded F	Equal	1.17062	31	0.250674	7	1	22	9	1.29623	0.71282
Folded F	Equal	-1.53403	31	0.135166	7	3	9	22	2.03153	0.168981
Folded F	Equal	-1.44179	31	0.159389	7	5	22	9	1.6124	0.465291
Folded F	Equal	0.544208	31	0.590192	7	7	9	22	1.40087	0.494074
Folded F	Equal	-0.158376	31	0.875188	7	9	22	9	1.60063	0.472617
Folded F	Equal	-0.511346	31	0.612732	7	11	22	9	2.78434	0.114854
Folded F	Equal	-0.575524	31	0.569091	7	15	9	22	2.02818	0.169947
Folded F	Equal	0.0118361	31	0.990632	7	17	22	9	2.16951	0.229829
Folded F	Equal	0.242304	31	0.81014	7	19	22	9	2.17021	0.229636
Folded F	Equal	1.37562	31	0.178798	7	21	9	22	1.38909	0.503884
Folded F	Equal	1.28137	31	0.209568	7	23	22	9	1.15478	0.864125
Folded F	Equal	-1.44271	31	0.15913	7	25	22	9	1.28304	0.725746
Folded F	Equal	-0.699494	31	0.489459	7	27	9	22	1.38609	0.506405
Folded F	Unequal	-0.664341	15.3766	0.516312	7	28	9	22	3.50482	0.0157236
Folded F	Equal	0.713117	31	0.481108	7	31	9	22	1.56769	0.372998
Folded F	Unequal	-0.796978	24.917	0.432993	7	34	22	9	4.34895	0.0274918
Folded F	Equal	-1.43474	31	0.161373	7	35	9	22	1.43169	0.469249
Folded F	Equal	0.466666	31	0.644002	7	37	22	9	1.81063	0.359111
Folded F	Equal	1.02018	31	0.315538	7	41	9	22	1.58573	0.361743
Folded F	Equal	-1.20307	31	0.238058	7	43	9	22	1.48127	0.431727
Folded F	Equal	0.0938327	31	0.925846	7	45	9	22	1.18983	0.698205
Folded F	Equal	0.59602	31	0.555489	7	47	9	22	1.27478	0.608552
Pooled	Equal	-0.659888	31	0.514199	7	25	22	9	2.15709	0.233286
Pooled	Equal	0.427114	31	0.672248	7	26	22	9	2.15709	0.233286
Pooled	Equal	-0.569907	31	0.572848	7	27	22	9	2.15709	0.233286
Pooled	Equal	1.30572	31	0.201256	7	28	22	9	2.15709	0.233286
Pooled	Equal	-1.51357	31	0.140264	7	29	22	9	2.15709	0.233286
Pooled	Equal	0.328349	31	0.744856	7	30	22	9	2.15709	0.233286
Pooled	Equal	0.227609	31	0.821445	7	31	22	9	2.15709	0.233286
Pooled	Equal	-2.67747	31	0.0117536	7	32	22	9	2.15709	0.233286
Pooled	Equal	-0.966664	31	0.341193	7	33	22	9	2.15709	0.233286
Pooled	Equal	-0.88738	31	0.381708	7	34	22	9	2.15709	0.233286
Pooled	Equal	0.698566	31	0.490031	7	35	22	9	2.15709	0.233286
Pooled	Equal	-1.50195	31	0.143229	7	36	22	9	2.15709	0.233286
Pooled	Equal	-0.916566	31	0.366446	7	37	22	9	2.15709	0.233286
Pooled	Equal	-0.161027	31	0.873117	7	38	22	9	2.15709	0.233286
Pooled	Equal	-1.51039	31	0.14107	7	39	22	9	2.15709	0.233286
Pooled	Equal	-1.14279	31	0.261873	7	40	22	9	2.15709	0.233286
Pooled	Equal	-0.0914912	31	0.927691	7	41	22	9	2.15709	0.233286
Pooled	Equal	0.0121682	31	0.990369	7	42	22	9	2.15709	0.233286
Pooled	Equal	0.201979	31	0.841253	7	43	22	9	2.15709	0.233286
Pooled	Equal	0.858093	31	0.397427	7	44	22	9	2.15709	0.233286
Pooled	Equal	-1.41258	31	0.167741	7	45	22	9	2.15709	0.233286
Pooled	Equal	-1.70537	31	0.0981277	7	46	22	9	2.15709	0.233286
Pooled	Equal	-1.13332	31	0.265769	7	47	22	9	2.15709	0.233286
Pooled	Equal	1.33405	31	0.191906	7	48	22	9	2.15709	0.233286
Folded F	Equal	-0.376856	31	0.708848	8	1	25	6	1.2842	0.811274
Folded F	Equal	0.649167	31	0.521011	8	3	25	6	3.36077	0.135464
Folded F	Equal	0.20688	31	0.837456	8	5	6	25	1.31785	0.571917
Folded F	Equal	0.140346	31	0.889294	8	7	25	6	1.16391	0.924331
Folded F	Equal	-0.105868	31	0.916369	8	9	25	6	1.51038	0.638745
Folded F	Equal	0.269274	31	0.789503	8	13	25	6	3.8863	0.096923
Folded F	Equal	-1.40116	31	0.171099	8	15	25	6	2.41436	0.274927
Folded F	Equal	0.207194	31	0.837213	8	17	25	6	2.49988	0.256201
Folded F	Equal	1.42287	31	0.164759	8	19	6	25	1.92847	0.230804
Folded F	Equal	0.529937	31	0.599931	8	21	6	25	2.77473	0.0660489
Folded F	Equal	-0.504084	31	0.617766	8	23	6	25	1.28666	0.598342
Folded F	Equal	-0.760075	31	0.452952	8	25	6	25	1.02375	0.866024
Folded F	Equal	0.49332	31	0.625263	8	27	25	6	1.06314	1
Folded F	Equal	-0.415373	31	0.68073	8	31	6	25	1.10899	0.770146
Folded F	Equal	1.22692	31	0.229089	8	33	6	25	1.80345	0.278393
Folded F	Equal	-0.176357	31	0.861161	8	35	6	25	1.77293	0.291422
Folded F	Equal	-0.0777076	31	0.93856	8	37	6	25	2.33248	0.126272
Folded F	Equal	1.29551	31	0.204709	8	39	25	6	4.27699	0.0771923
Folded F	Unequal	0.355432	7.20456	0.732445	8	42	6	25	3.31758	0.0305862
Folded F	Equal	1.1838	31	0.245491	8	43	25	6	2.19766	0.330955
Folded F	Equal	1.16325	31	0.253604	8	45	25	6	1.11976	0.969992
Folded F	Equal	-0.00357826	31	0.997168	8	47	6	25	2.2705	0.138442
Pooled	Equal	0.0201142	31	0.984081	8	25	25	6	1.80049	0.477578
Pooled	Equal	-0.0933511	31	0.926225	8	26	25	6	1.80049	0.477578
Pooled	Equal	0.297395	31	0.768149	8	27	25	6	1.80049	0.477578
Pooled	Equal	-0.247349	31	0.806269	8	28	25	6	1.80049	0.477578
Pooled	Equal	0.189097	31	0.85125	8	29	25	6	1.80049	0.477578
Pooled	Equal	-0.0975421	31	0.922924	8	30	25	6	1.80049	0.477578
Pooled	Equal	0.341842	31	0.734776	8	31	25	6	1.80049	0.477578
Pooled	Equal	1.59756	31	0.120286	8	32	25	6	1.80049	0.477578
Pooled	Equal	-0.553171	31	0.584114	8	33	25	6	1.80049	0.477578
Pooled	Equal	0.112976	31	0.910778	8	34	25	6	1.80049	0.477578
Pooled	Equal	0.341784	31	0.73482	8	35	25	6	1.80049	0.477578
Pooled	Equal	0.534957	31	0.596497	8	36	25	6	1.80049	0.477578
Pooled	Equal	-0.68972	31	0.495501	8	37	25	6	1.80049	0.477578
Pooled	Equal	1.11765	31	0.272304	8	38	25	6	1.80049	0.477578
Pooled	Equal	0.440816	31	0.662405	8	39	25	6	1.80049	0.477578
Pooled	Equal	0.569665	31	0.57301	8	40	25	6	1.80049	0.477578
Pooled	Equal	1.07105	31	0.292416	8	41	25	6	1.80049	0.477578
Pooled	Equal	0.01131	31	0.991049	8	42	25	6	1.80049	0.477578
Pooled	Equal	-0.510181	31	0.613538	8	43	25	6	1.80049	0.477578
Pooled	Equal	0.360052	31	0.72125	8	44	25	6	1.80049	0.477578
Pooled	Equal	-0.0039306	31	0.996889	8	45	25	6	1.80049	0.477578
Pooled	Equal	0.910353	31	0.369661	8	46	25	6	1.80049	0.477578
Pooled	Equal	0.935094	31	0.356967	8	47	25	6	1.80049	0.477578
Pooled	Equal	-0.244419	31	0.808517	8	48	25	6	1.80049	0.477578
Folded F	Equal	0.0878789	31	0.930538	9	1	30	1	6.00596	0.627724
Folded F	Equal	-0.122622	31	0.903198	9	3	30	1	1.08787	1
Folded F	Equal	-1.95721	31	0.0593798	9	5	30	1	1.70672	1
Folded F	Equal	-2.00402	31	0.0538727	9	7	30	1	2.21754	0.985955
Folded F	Equal	-0.269222	31	0.789543	9	9	1	30	1.69916	0.404625
Folded F	Equal	-0.623811	31	0.537316	9	11	30	1	2.40912	0.951414
Folded F	Equal	0.0489984	31	0.961235	9	13	30	1	13.7529	0.421451
Folded F	Equal	-0.201283	31	0.841792	9	15	30	1	7.13545	0.578461
Folded F	Equal	-0.505816	31	0.616564	9	17	30	1	2.21183	0.987042
Folded F	Equal	0.509849	31	0.613768	9	19	30	1	102.204	0.156274
Folded F	Equal	-0.736266	31	0.467104	9	21	1	30	2.53259	0.244002
Folded F	Equal	-0.152408	31	0.879853	9	23	1	30	1.17199	0.575237
Folded F	Equal	-0.348275	31	0.729988	9	25	30	1	3.22516	0.836454
Folded F	Equal	0.364377	31	0.71805	9	27	30	1	3.52079	0.804
Folded F	Equal	1.67226	31	0.104539	9	29	30	1	84.8709	0.171432
Folded F	Equal	0.213104	31	0.832641	9	31	30	1	3.72027	0.784115
Folded F	Equal	0.078015	31	0.938317	9	35	1	30	4.22478	0.0972657
Folded F	Equal	-0.0612235	31	0.951574	9	37	1	30	1.78594	0.382939
Folded F	Equal	-1.08753	31	0.285187	9	39	30	1	3.85741	0.771266
Folded F	Equal	-0.815833	31	0.420821	9	41	1	30	1.04729	0.62863
Folded F	Equal	-0.201435	31	0.841674	9	43	1	30	1.50081	0.460159
Folded F	Equal	-0.463737	31	0.646076	9	45	30	1	1.16695	1
Folded F	Equal	0.0564839	31	0.955319	9	47	30	1	1.25369	1
Pooled	Equal	1.16942	31	0.251147	9	25	1	30	5.46312	0.0525721
Pooled	Equal	0.782352	31	0.439943	9	26	1	30	5.46312	0.0525721
Pooled	Equal	-0.596774	31	0.554992	9	27	1	30	5.46312	0.0525721
Pooled	Equal	-1.04962	31	0.302006	9	28	1	30	5.46312	0.0525721
Pooled	Equal	-0.123847	31	0.902236	9	29	1	30	5.46312	0.0525721
Pooled	Equal	-0.72319	31	0.474985	9	30	1	30	5.46312	0.0525721
Pooled	Equal	0.200363	31	0.842506	9	31	1	30	5.46312	0.0525721
Pooled	Equal	0.16673	31	0.868665	9	32	1	30	5.46312	0.0525721
Pooled	Equal	0.504148	31	0.617722	9	33	1	30	5.46312	0.0525721
Pooled	Equal	0.189646	31	0.850823	9	34	1	30	5.46312	0.0525721
Pooled	Equal	-1.08929	31	0.284423	9	35	1	30	5.46312	0.0525721
Pooled	Equal	-0.552684	31	0.584444	9	36	1	30	5.46312	0.0525721
Pooled	Equal	0.395119	31	0.695461	9	37	1	30	5.46312	0.0525721
Pooled	Equal	1.34923	31	0.187035	9	38	1	30	5.46312	0.0525721
Pooled	Equal	-0.508518	31	0.61469	9	39	1	30	5.46312	0.0525721
Pooled	Equal	-0.306065	31	0.761602	9	40	1	30	5.46312	0.0525721
Pooled	Equal	1.44616	31	0.158168	9	41	1	30	5.46312	0.0525721
Pooled	Equal	-0.24806	31	0.805724	9	42	1	30	5.46312	0.0525721
Pooled	Equal	-0.551834	31	0.585019	9	43	1	30	5.46312	0.0525721
Pooled	Equal	0.161617	31	0.872656	9	44	1	30	5.46312	0.0525721
Pooled	Equal	-0.426216	31	0.672896	9	45	1	30	5.46312	0.0525721
Pooled	Equal	-0.224776	31	0.823628	9	46	1	30	5.46312	0.0525721
Pooled	Equal	0.531675	31	0.598741	9	47	1	30	5.46312	0.0525721
Pooled	Equal	1.06798	31	0.293775	9	48	1	30	5.46312	0.0525721
Folded F	Equal	1.10297	31	0.278528	10	3	27	4	1.7362	0.635076
Folded F	Unequal	1.47529	7.79399	0.17935	10	4	4	27	3.98999	0.0227687
Folded F	Equal	1.57085	31	0.126369	10	5	4	27	2.83846	0.0874337
Folded F	Equal	-0.00187293	31	0.998518	10	7	4	27	1.21426	0.655604
Folded F	Unequal	-0.00117235	4.36476	0.999116	10	8	27	4	15.0853	0.0170746
Folded F	Equal	1.43734	31	0.160639	10	9	4	27	1.46062	0.483323
Folded F	Equal	1.0103	31	0.320172	10	11	4	27	1.24737	0.6295
Folded F	Equal	0.865812	31	0.393245	10	13	27	4	2.56931	0.371081
Folded F	Equal	1.06363	31	0.295712	10	15	27	4	1.13877	1
Folded F	Equal	0.87283	31	0.389467	10	17	27	4	1.44039	0.795068
Folded F	Equal	-1.34219	31	0.189284	10	19	27	4	3.39309	0.24238
Folded F	Equal	0.242276	31	0.810162	10	21	4	27	1.46874	0.478453
Folded F	Equal	0.240655	31	0.811407	10	23	27	4	3.51913	0.228687
Folded F	Equal	0.101765	31	0.919599	10	25	27	4	1.6759	0.663786
Folded F	Equal	0.658684	31	0.514962	10	27	27	4	1.58177	0.712362
Folded F	Equal	-0.467435	31	0.643458	10	31	27	4	4.4664	0.154624
Folded F	Equal	-0.721602	31	0.475947	10	33	27	4	4.75199	0.139256
Folded F	Equal	1.14309	31	0.261752	10	35	4	27	1.6648	0.374375
Folded F	Equal	-0.0322749	31	0.97446	10	37	27	4	1.62635	0.688756
Folded F	Equal	-0.636545	31	0.529094	10	39	27	4	7.98398	0.05584
Folded F	Equal	-0.371842	31	0.71254	10	41	27	4	1.02687	1
Folded F	Equal	1.02339	31	0.314044	10	43	27	4	1.05314	1
Folded F	Equal	-1.2438	31	0.222898	10	45	4	27	1.18378	0.68051
Folded F	Equal	1.18021	31	0.246892	10	47	4	27	1.19889	0.668055
Pooled	Equal	0.852265	31	0.400604	10	25	27	4	3.1936	0.266669
Pooled	Equal	-0.85968	31	0.396565	10	26	27	4	3.1936	0.266669
Pooled	Equal	1.1519	31	0.258167	10	27	27	4	3.1936	0.266669
Pooled	Equal	1.41214	31	0.167868	10	28	27	4	3.1936	0.266669
Pooled	Equal	0.781843	31	0.440238	10	29	27	4	3.1936	0.266669
Pooled	Equal	0.16797	31	0.867698	10	30	27	4	3.1936	0.266669
Pooled	Equal	1.63746	31	0.111647	10	31	27	4	3.1936	0.266669
Pooled	Equal	-0.279922	31	0.781396	10	32	27	4	3.1936	0.266669
Pooled	Equal	0.51492	31	0.610261	10	33	27	4	3.1936	0.266669
Pooled	Equal	0.702165	31	0.487815	10	34	27	4	3.1936	0.266669
Pooled	Equal	1.04176	31	0.30558	10	35	27	4	3.1936	0.266669
Pooled	Equal	-1.14067	31	0.262742	10	36	27	4	3.1936	0.266669
Pooled	Equal	-1.26406	31	0.215632	10	37	27	4	3.1936	0.266669
Pooled	Equal	1.75112	31	0.0898167	10	38	27	4	3.1936	0.266669
Pooled	Equal	1.3153	31	0.198055	10	39	27	4	3.1936	0.266669
Pooled	Equal	1.22644	31	0.229269	10	40	27	4	3.1936	0.266669
Pooled	Equal	0.44163	31	0.661822	10	41	27	4	3.1936	0.266669
Pooled	Equal	0.294286	31	0.770501	10	42	27	4	3.1936	0.266669
Pooled	Equal	2.54528	31	0.0161125	10	43	27	4	3.1936	0.266669
Pooled	Equal	1.25601	31	0.218497	10	44	27	4	3.1936	0.266669
Pooled	Equal	0.106566	31	0.91582	10	45	27	4	3.1936	0.266669
Pooled	Equal	0.933152	31	0.357953	10	46	27	4	3.1936	0.266669
Pooled	Equal	-1.10798	31	0.276395	10	47	27	4	3.1936	0.266669
Pooled	Equal	1.42625	31	0.163789	10	48	27	4	3.1936	0.266669
Folded F	Equal	1.58391	31	0.123363	11	1	23	8	2.12686	0.271072
Folded F	Equal	0.954908	31	0.347012	11	3	23	8	1.44092	0.613787
Folded F	Equal	0.46153	31	0.647641	11	5	8	23	1.57495	0.373932
Folded F	Equal	-0.603815	31	0.55036	11	7	23	8	1.00789	1
Folded F	Equal	1.81038	31	0.0799398	11	9	23	8	1.62627	0.487256
Folded F	Equal	1.26045	31	0.216914	11	11	8	23	1.43151	0.472753
Folded F	Equal	1.72939	31	0.0936878	11	13	23	8	1.29896	0.735068
Folded F	Equal	0.0343447	31	0.972823	11	15	23	8	2.10975	0.276289
Folded F	Unequal	0.0342239	14.3225	0.973171	11	16	23	8	4.74805	0.0284286
Folded F	Equal	0.143808	31	0.886583	11	19	23	8	1.54286	0.540184
Folded F	Equal	-0.102942	31	0.918672	11	21	8	23	1.22924	0.653176
Folded F	Equal	1.04014	31	0.306321	11	25	23	8	2.12996	0.27014
Folded F	Equal	1.73564	31	0.0925603	11	27	8	23	2.19462	0.134257
Folded F	Equal	0.986899	31	0.331333	11	31	23	8	2.14994	0.264216
Folded F	Equal	1.10538	31	0.277502	11	33	23	8	1.14182	0.898655
Folded F	Equal	1.51102	31	0.140911	11	35	8	23	1.51394	0.413305
Folded F	Equal	0.334345	31	0.740371	11	37	23	8	2.08631	0.283634
Folded F	Equal	-1.32245	31	0.195693	11	41	8	23	1.11928	0.774181
Folded F	Equal	1.82367	31	0.0778566	11	43	23	8	1.33344	0.703433
Folded F	Equal	-1.54495	31	0.132507	11	45	23	8	1.00471	1
Folded F	Equal	0.775343	31	0.444011	11	47	23	8	1.33486	0.702164
Pooled	Equal	2.07617	31	0.04626	11	25	23	8	2.09727	0.280172
Pooled	Equal	-1.09313	31	0.28276	11	26	23	8	2.09727	0.280172
Pooled	Equal	1.26212	31	0.216319	11	27	23	8	2.09727	0.280172
Pooled	Equal	0.976278	31	0.336484	11	28	23	8	2.09727	0.280172
Pooled	Equal	0.335852	31	0.739245	11	29	23	8	2.09727	0.280172
Pooled	Equal	-0.106128	31	0.916165	11	30	23	8	2.09727	0.280172
Pooled	Equal	1.75242	31	0.089589	11	31	23	8	2.09727	0.280172
Pooled	Equal	0.739888	31	0.464935	11	32	23	8	2.09727	0.280172
Pooled	Equal	0.583006	31	0.564107	11	33	23	8	2.09727	0.280172
Pooled	Equal	1.51204	31	0.140651	11	34	23	8	2.09727	0.280172
Pooled	Equal	-0.140597	31	0.889098	11	35	23	8	2.09727	0.280172
Pooled	Equal	-0.44122	31	0.662116	11	36	23	8	2.09727	0.280172
Pooled	Equal	-0.61037	31	0.546066	11	37	23	8	2.09727	0.280172
Pooled	Equal	1.65333	31	0.108358	11	38	23	8	2.09727	0.280172
Pooled	Equal	0.922663	31	0.363309	11	39	23	8	2.09727	0.280172
Pooled	Equal	1.72963	31	0.0936432	11	40	23	8	2.09727	0.280172
Pooled	Equal	0.617195	31	0.541613	11	41	23	8	2.09727	0.280172
Pooled	Equal	-0.959027	31	0.344966	11	42	23	8	2.09727	0.280172
Pooled	Equal	0.823064	31	0.416759	11	43	23	8	2.09727	0.280172
Pooled	Equal	1.00557	31	0.322408	11	44	23	8	2.09727	0.280172
Pooled	Equal	0.2713	31	0.787959	11	45	23	8	2.09727	0.280172
Pooled	Equal	1.61752	31	0.115897	11	46	23	8	2.09727	0.280172
Pooled	Equal	-0.557053	31	0.581491	11	47	23	8	2.09727	0.280172
Pooled	Equal	1.05342	31	0.300289	11	48	23	8	2.09727	0.280172
Folded F	Equal	-0.481321	31	0.633668	13	1	1	30	1.98281	0.338747
Folded F	Equal	-1.44262	31	0.159156	13	3	1	30	1.04864	0.628014
Folded F	Equal	-0.101046	31	0.920164	13	5	1	30	1.11235	0.599984
Folded F	Unequal	-0.0988915	1.12669	0.935832	13	6	30	1	1344.8	0.0431486
Folded F	Equal	1.11375	31	0.273948	13	7	30	1	19.2783	0.357235
Folded F	Equal	-0.241375	31	0.810854	13	9	30	1	10.2865	0.48529
Folded F	Unequal	-0.22998	1.11924	0.852916	13	10	30	1	4785.85	0.0228748
Folded F	Equal	-1.66149	31	0.106697	13	11	30	1	1.32806	1
Folded F	Equal	-1.85578	31	0.0730136	13	15	1	30	1.57932	0.437112
Folded F	Equal	-0.466416	31	0.644179	13	17	30	1	1.03181	1
Folded F	Equal	1.54801	31	0.131768	13	19	30	1	1.61891	1
Folded F	Equal	-0.207938	31	0.836638	13	21	1	30	1.7952	0.380711
Folded F	Equal	0.241364	31	0.810863	13	23	30	1	45.068	0.234834
Folded F	Equal	-0.72559	31	0.473532	13	25	30	1	5.64502	0.646327
Folded F	Equal	-1.52779	31	0.136705	13	27	30	1	148.832	0.129569
Folded F	Equal	-0.989899	31	0.329888	13	29	30	1	9.68099	0.499722
Folded F	Equal	-0.292335	31	0.771979	13	31	30	1	3.6791	0.788098
Folded F	Equal	-1.05654	31	0.298886	13	33	30	1	4.32591	0.731702
Folded F	Equal	-1.50899	31	0.141428	13	35	30	1	1.36768	1
Folded F	Equal	0.428747	31	0.671072	13	37	30	1	1.46542	1
Folded F	Equal	0.476815	31	0.636838	13	41	30	1	1.30999	1
Folded F	Equal	-2.86272	31	0.00746501	13	43	30	1	1.19452	1
Folded F	Equal	1.10124	31	0.279269	13	45	1	30	1.16841	0.576682
Folded F	Equal	0.00453062	31	0.996414	13	47	30	1	8.43456	0.533992
Pooled	Equal	-0.477014	31	0.636698	13	25	30	1	203.061	0.110961
Pooled	Equal	1.67251	31	0.104489	13	26	30	1	203.061	0.110961
Pooled	Equal	-1.37075	31	0.180298	13	27	30	1	203.061	0.110961
Pooled	Equal	1.85956	31	0.0724621	13	28	30	1	203.061	0.110961
Pooled	Equal	0.54409	31	0.590272	13	29	30	1	203.061	0.110961
Pooled	Equal	0.253538	31	0.801526	13	30	30	1	203.061	0.110961
Pooled	Equal	0.407851	31	0.686186	13	31	30	1	203.061	0.110961
Pooled	Equal	0.0751304	31	0.940594	13	32	30	1	203.061	0.110961
Pooled	Equal	-1.55901	31	0.129145	13	33	30	1	203.061	0.110961
Pooled	Equal	-0.388304	31	0.700445	13	34	30	1	203.061	0.110961
Pooled	Equal	0.463038	31	0.646572	13	35	30	1	203.061	0.110961
Pooled	Equal	0.164198	31	0.870641	13	36	30	1	203.061	0.110961
Pooled	Equal	-0.245377	31	0.807782	13	37	30	1	203.061	0.110961
Pooled	Equal	-1.95291	31	0.0599096	13	38	30	1	203.061	0.110961
Pooled	Equal	-4.05285	31	0.000315327	13	39	30	1	203.061	0.110961
Pooled	Equal	-2.13758	31	0.040545	13	40	30	1	203.061	0.110961
Pooled	Equal	-0.0453664	31	0.964106	13	41	30	1	203.061	0.110961
Pooled	Equal	-0.677895	31	0.502867	13	42	30	1	203.061	0.110961
Pooled	Equal	-1.1285	31	0.267769	13	43	30	1	203.061	0.110961
Pooled	Equal	-1.27741	31	0.210941	13	44	30	1	203.061	0.110961
Pooled	Equal	-0.394502	31	0.695911	13	45	30	1	203.061	0.110961
Pooled	Equal	-1.8407	31	0.0752551	13	46	30	1	203.061	0.110961
Pooled	Equal	0.685038	31	0.49841	13	47	30	1	203.061	0.110961
Pooled	Equal	0.135307	31	0.893244	13	48	30	1	203.061	0.110961
Folded F	Equal	-0.548557	31	0.587239	14	1	1	30	1.38356	0.49749
Folded F	Equal	-0.0471714	31	0.962679	14	3	30	1	15.2456	0.400773
Folded F	Equal	0.0484893	31	0.961637	14	5	1	30	1.74918	0.391949
Folded F	Equal	1.00537	31	0.322502	14	7	1	30	2.59431	0.235443
Folded F	Equal	-0.534544	31	0.596779	14	9	30	1	6.12799	0.621789
Folded F	Equal	0.658715	31	0.514942	14	11	30	1	2.04909	1
Folded F	Equal	0.25811	31	0.798028	14	13	30	1	14.9281	0.404916
Folded F	Equal	0.661376	31	0.513257	14	15	1	30	2.6794	0.224207
Folded F	Equal	0.043144	31	0.965863	14	17	1	30	1.64638	0.418553
Folded F	Equal	1.69782	31	0.099561	14	21	30	1	1.79022	1
Folded F	Equal	0.969238	31	0.339928	14	23	1	30	3.2665	0.161493
Folded F	Equal	-0.770769	31	0.446679	14	25	1	30	2.52354	0.245287
Folded F	Equal	0.257189	31	0.798732	14	27	1	30	1.63021	0.422938
Folded F	Equal	-0.00806781	31	0.993615	14	31	30	1	1.0659	1
Folded F	Equal	-0.0649908	31	0.948599	14	33	30	1	57.6582	0.20779
Folded F	Equal	-0.142566	31	0.887556	14	35	1	30	2.68607	0.223352
Folded F	Equal	-0.224729	31	0.823665	14	37	30	1	1.30117	1
Folded F	Equal	1.68366	31	0.102292	14	39	30	1	10.0675	0.490365
Folded F	Equal	0.53783	31	0.594535	14	41	30	1	2.70644	0.904286
Folded F	Equal	0.481819	31	0.633319	14	43	1	30	1.87172	0.362877
Folded F	Equal	-0.563991	31	0.576818	14	45	30	1	24.331	0.318572
Folded F	Equal	0.986015	31	0.33176	14	47	1	30	5.52783	0.0509615
Folded F	Unequal	2.27739	2.22699	0.137465	14	48	1	30	5.60457	0.0491211
Satterthwaite	Unequal	-0.20903	1.05176	0.867508	14	25	1	30	5.60457	0.0491211
Satterthwaite	Unequal	0.454912	1.02896	0.726506	14	26	1	30	5.60457	0.0491211
Satterthwaite	Unequal	0.311362	1.08066	0.804801	14	27	1	30	5.60457	0.0491211
Satterthwaite	Unequal	0.853328	1.04288	0.545489	14	28	1	30	5.60457	0.0491211
Satterthwaite	Unequal	-1.07887	1.00088	0.475736	14	29	1	30	5.60457	0.0491211
Satterthwaite	Unequal	5.26033	26.5805	1.58557e-05	14	30	1	30	5.60457	0.0491211
Satterthwaite	Unequal	-0.160158	1.14208	0.896335	14	31	1	30	5.60457	0.0491211
Satterthwaite	Unequal	0.47698	1.24135	0.703726	14	32	1	30	5.60457	0.0491211
Satterthwaite	Unequal	2.0881	15.2454	0.0539665	14	33	1	30	5.60457	0.0491211
Satterthwaite	Unequal	0.262963	27.2565	0.794557	14	34	1	30	5.60457	0.0491211
Satterthwaite	Unequal	1.24617	1.04859	0.423166	14	35	1	30	5.60457	0.0491211
Satterthwaite	Unequal	1.14795	1.1031	0.442037	14	36	1	30	5.60457	0.0491211
Satterthwaite	Unequal	0.62445	1.17466	0.631586	14	37	1	30	5.60457	0.0491211
Satterthwaite	Unequal	0.00954529	1.03661	0.993882	14	38	1	30	5.60457	0.0491211
Satterthwaite	Unequal	1.60887	2.68317	0.21654	14	39	1	30	5.60457	0.0491211
Satterthwaite	Unequal	0.287979	1.22251	0.814483	14	40	1	30	5.60457	0.0491211
Satterthwaite	Unequal	-0.187768	1.37831	0.874901	14	41	1	30	5.60457	0.0491211
Satterthwaite	Unequal	1.42752	1.10653	0.372213	14	42	1	30	5.60457	0.0491211
Satterthwaite	Unequal	0.278298	1.07008	0.824843	14	43	1	30	5.60457	0.0491211
Satterthwaite	Unequal	-2.8996	2.21808	0.0896984	14	44	1	30	5.60457	0.0491211
Satterthwaite	Unequal	4.30602	6.10235	0.00486585	14	45	1	30	5.60457	0.0491211
Satterthwaite	Unequal	0.189683	2.00882	0.866996	14	46	1	30	5.60457	0.0491211
Satterthwaite	Unequal	0.743938	1.02347	0.590485	14	47	1	30	5.60457	0.0491211
Satterthwaite	Unequal	0.0245008	1.02315	0.984337	14	48	1	30	5.60457	0.0491211
Folded F	Unequal				15	2	31	0
Folded F	Unequal				15	4	31	0
Folded F	Unequal				15	6	31	0
Folded F	Unequal				15	8	31	0
Folded F	Unequal				15	10	31	0
Folded F	Unequal				15	12	31	0
Folded F	Unequal				15	14	31	0
Folded F	Unequal				15	16	31	0
Folded F	Unequal				15	18	31	0
Folded F	Unequal				15	20	31	0
Folded F	Unequal				15	22	31	0
Folded F	Unequal				15	24	31	0
Folded F	Unequal				15	26	31	0
Folded F	Unequal				15	28	31	0
Folded F	Unequal				15	30	31	0
Folded F	Unequal				15	32	31	0
Folded F	Unequal				15	34	31	0
Folded F	Unequal				15	36	31	0
Folded F	Unequal				15	38	31	0
Folded F	Unequal				15	40	31	0
Folded F	Unequal				15	42	31	0
Folded F	Unequal				15	44	31	0
Folded F	Unequal				15	46	31	0
Folded F	Unequal				15	48	31	0
Satterthwaite	Unequal				15	25	31	0
Satterthwaite	Unequal				15	26	31	0
Satterthwaite	Unequal				15	27	31	0
Satterthwaite	Unequal				15	28	31	0
Satterthwaite	Unequal				15	29	31	0
Satterthwaite	Unequal				15	30	31	0
Satterthwaite	Unequal				15	31	31	0
Satterthwaite	Unequal				15	32	31	0
Satterthwaite	Unequal				15	33	31	0
Satterthwaite	Unequal				15	34	31	0
Satterthwaite	Unequal				15	35	31	0
Satterthwaite	Unequal				15	36	31	0
Satterthwaite	Unequal				15	37	31	0
Satterthwaite	Unequal				15	38	31	0
Satterthwaite	Unequal				15	39	31	0
Satterthwaite	Unequal				15	40	31	0
Satterthwaite	Unequal				15	41	31	0
Satterthwaite	Unequal				15	42	31	0
Satterthwaite	Unequal				15	43	31	0
Satterthwaite	Unequal				15	44	31	0
Satterthwaite	Unequal				15	45	31	0
Satterthwaite	Unequal				15	46	31	0
Satterthwaite	Unequal				15	47	31	0
Satterthwaite	Unequal				15	48	31	0
Folded F	Equal	-0.126848	31	0.89988	22	3	14	17	1.45448	0.458612
Folded F	Equal	-1.18301	31	0.2458	22	5	17	14	1.4336	0.501576
Folded F	Equal	0.0931489	31	0.926385	22	7	17	14	1.41647	0.516164
Folded F	Equal	-1.63916	31	0.111291	22	9	14	17	1.03168	0.938814
Folded F	Equal	-0.0893153	31	0.929406	22	11	14	17	1.73821	0.277831
Folded F	Equal	-0.556628	31	0.581778	22	13	17	14	2.18227	0.146483
Folded F	Equal	-0.791754	31	0.434521	22	15	17	14	2.57852	0.0797365
Folded F	Equal	-2.20935	31	0.034669	22	17	14	17	2.69529	0.054795
Folded F	Equal	-0.0274305	31	0.978292	22	21	14	17	1.17442	0.743522
Folded F	Equal	0.402582	31	0.690018	22	23	14	17	1.10382	0.835774
Folded F	Equal	0.652683	31	0.518772	22	25	14	17	1.39538	0.508697
Folded F	Equal	-0.278826	31	0.78223	22	27	17	14	1.90998	0.227007
Folded F	Equal	-0.843292	31	0.405525	22	31	17	14	1.19146	0.749013
Folded F	Equal	-0.667191	31	0.509586	22	33	17	14	1.44513	0.491989
Folded F	Equal	-0.80816	31	0.425157	22	35	14	17	1.13099	0.799263
Folded F	Equal	-0.624998	31	0.536546	22	37	14	17	1.85571	0.225884
Folded F	Equal	-0.763384	31	0.451005	22	41	17	14	1.75632	0.292421
Folded F	Equal	-0.435803	31	0.665999	22	43	17	14	1.09899	0.868904
Folded F	Equal	0.34748	31	0.730579	22	45	14	17	1.54119	0.39361
Folded F	Unequal	0.345874	29.3445	0.731905	22	46	17	14	4.30675	0.00844742
Folded F	Equal	-2.42272	31	0.0214403	22	47	14	17	1.74882	0.272674
Pooled	Equal	-1.11495	31	0.273441	22	25	17	14	1.12092	0.839144
Pooled	Equal	-1.78268	31	0.0844349	22	26	17	14	1.12092	0.839144
Pooled	Equal	-0.0315701	31	0.975017	22	27	17	14	1.12092	0.839144
Pooled	Equal	-0.780078	31	0.441261	22	28	17	14	1.12092	0.839144
Pooled	Equal	-1.31912	31	0.196789	22	29	17	14	1.12092	0.839144
Pooled	Equal	-1.30011	31	0.203146	22	30	17	14	1.12092	0.839144
Pooled	Equal	-1.40243	31	0.170723	22	31	17	14	1.12092	0.839144
Pooled	Equal	0.532398	31	0.598246	22	32	17	14	1.12092	0.839144
Pooled	Equal	-0.0287555	31	0.977244	22	33	17	14	1.12092	0.839144
Pooled	Equal	-0.222114	31	0.825682	22	34	17	14	1.12092	0.839144
Pooled	Equal	-0.436769	31	0.665306	22	35	17	14	1.12092	0.839144
Pooled	Equal	0.606834	31	0.54838	22	36	17	14	1.12092	0.839144
Pooled	Equal	-0.228853	31	0.820486	22	37	17	14	1.12092	0.839144
Pooled	Equal	-0.911814	31	0.368903	22	38	17	14	1.12092	0.839144
Pooled	Equal	1.05068	31	0.301526	22	39	17	14	1.12092	0.839144
Pooled	Equal	-0.849756	31	0.401976	22	40	17	14	1.12092	0.839144
Pooled	Equal	1.48439	31	0.147803	22	41	17	14	1.12092	0.839144
Pooled	Equal	0.538203	31	0.59428	22	42	17	14	1.12092	0.839144
Pooled	Equal	-1.92688	31	0.0632038	22	43	17	14	1.12092	0.839144
Pooled	Equal	-0.0766022	31	0.939432	22	44	17	14	1.12092	0.839144
Pooled	Equal	-0.8616	31	0.395524	22	45	17	14	1.12092	0.839144
Pooled	Equal	0.0244699	31	0.980635	22	46	17	14	1.12092	0.839144
Pooled	Equal	-0.316429	31	0.753798	22	47	17	14	1.12092	0.839144
Pooled	Equal	0.164255	31	0.870596	22	48	17	14	1.12092	0.839144
Folded F	Unequal				25	2	31	0
Folded F	Unequal				25	4	31	0
Folded F	Unequal				25	6	31	0
Folded F	Unequal				25	8	31	0
Folded F	Unequal				25	10	31	0
Folded F	Unequal				25	12	31	0
Folded F	Unequal				25	14	31	0
Folded F	Unequal				25	16	31	0
Folded F	Unequal				25	18	31	0
Folded F	Unequal				25	20	31	0
Folded F	Unequal				25	22	31	0
Folded F	Unequal				25	24	31	0
Folded F	Unequal				25	26	31	0
Folded F	Unequal				25	28	31	0
Folded F	Unequal				25	30	31	0
Folded F	Unequal				25	32	31	0
Folded F	Unequal				25	34	31	0
Folded F	Unequal				25	36	31	0
Folded F	Unequal				25	38	31	0
Folded F	Unequal				25	40	31	0
Folded F	Unequal				25	42	31	0
Folded F	Unequal				25	44	31	0
Folded F	Unequal				25	46	31	0
Folded F	Unequal				25	48	31	0
Satterthwaite	Unequal				25	25	31	0
Satterthwaite	Unequal				25	26	31	0
Satterthwaite	Unequal				25	27	31	0
Satterthwaite	Unequal				25	28	31	0
Satterthwaite	Unequal				25	29	31	0
Satterthwaite	Unequal				25	30	31	0
Satterthwaite	Unequal				25	31	31	0
Satterthwaite	Unequal				25	32	31	0
Satterthwaite	Unequal				25	33	31	0
Satterthwaite	Unequal				25	34	31	0
Satterthwaite	Unequal				25	35	31	0
Satterthwaite	Unequal				25	36	31	0
Satterthwaite	Unequal				25	37	31	0
Satterthwaite	Unequal				25	38	31	0
Satterthwaite	Unequal				25	39	31	0
Satterthwaite	Unequal				25	40	31	0
Satterthwaite	Unequal				25	41	31	0
Satterthwaite	Unequal				25	42	31	0
Satterthwaite	Unequal				25	43	31	0
Satterthwaite	Unequal				25	44	31	0
Satterthwaite	Unequal				25	45	31	0
Satterthwaite	Unequal				25	46	31	0
Satterthwaite	Unequal				25	47	31	0
Satterthwaite	Unequal				25	48	31	0
Folded F	Equal	-0.0163849	31	0.987032	26	1	18	13	1.82192	0.274396
Folded F	Equal	1.1084	31	0.276214	26	3	13	18	1.75203	0.267418
Folded F	Equal	-1.5484	31	0.131676	26	5	18	13	1.50879	0.454968
Folded F	Equal	-0.389494	31	0.699574	26	7	18	13	1.54753	0.427164
Folded F	Equal	-1.21732	31	0.23267	26	9	18	13	1.38623	0.555447
Folded F	Equal	0.739008	31	0.465461	26	11	18	13	2.21716	0.148434
Folded F	Unequal	0.780587	30.9251	0.44098	26	12	18	13	3.89944	0.016161
Folded F	Equal	0.434917	31	0.666636	26	13	18	13	2.91954	0.0544468
Folded F	Equal	1.0394	31	0.30666	26	15	18	13	2.60595	0.0839716
Folded F	Unequal	-0.772414	30.2937	0.445854	26	18	18	13	3.73245	0.0196071
Folded F	Equal	0.353312	31	0.726246	26	21	13	18	1.26263	0.634127
Folded F	Unequal	0.374834	30.801	0.710352	26	22	18	13	3.14937	0.04021
Folded F	Equal	1.18891	31	0.243502	26	23	13	18	1.58809	0.358039
Folded F	Equal	-0.237814	31	0.81359	26	25	13	18	1.16664	0.746256
Folded F	Equal	0.235733	31	0.815191	26	27	18	13	1.55875	0.419437
Folded F	Equal	-1.02158	31	0.314886	26	31	18	13	1.05916	0.934845
Folded F	Equal	0.916094	31	0.366689	26	35	13	18	1.50027	0.418461
Folded F	Equal	-0.789761	31	0.435667	26	37	13	18	1.97534	0.180071
Folded F	Equal	-1.21576	31	0.233256	26	41	18	13	1.63213	0.372329
Folded F	Equal	0.469215	31	0.642199	26	43	13	18	1.1128	0.815958
Folded F	Equal	-1.10029	31	0.279678	26	45	13	18	1.72612	0.280033
Folded F	Equal	-1.71317	31	0.0966676	26	47	13	18	1.79793	0.246463
Pooled	Equal	-0.8477	31	0.403103	26	25	18	13	1.10657	0.868895
Pooled	Equal	-1.03123	31	0.310413	26	26	18	13	1.10657	0.868895
Pooled	Equal	0.735916	31	0.467314	26	27	18	13	1.10657	0.868895
Pooled	Equal	0.266975	31	0.791257	26	28	18	13	1.10657	0.868895
Pooled	Equal	-1.2914	31	0.20611	26	29	18	13	1.10657	0.868895
Pooled	Equal	-0.810828	31	0.423646	26	30	18	13	1.10657	0.868895
Pooled	Equal	-1.23952	31	0.224455	26	31	18	13	1.10657	0.868895
Pooled	Equal	0.66475	31	0.511126	26	32	18	13	1.10657	0.868895
Pooled	Equal	2.03371	31	0.0506156	26	33	18	13	1.10657	0.868895
Pooled	Equal	-0.0266248	31	0.97893	26	34	18	13	1.10657	0.868895
Pooled	Equal	-1.23751	31	0.225191	26	35	18	13	1.10657	0.868895
Pooled	Equal	1.334	31	0.191922	26	36	18	13	1.10657	0.868895
Pooled	Equal	-0.0847187	31	0.93303	26	37	18	13	1.10657	0.868895
Pooled	Equal	-0.359588	31	0.721593	26	38	18	13	1.10657	0.868895
Pooled	Equal	0.869315	31	0.391356	26	39	18	13	1.10657	0.868895
Pooled	Equal	-0.00535881	31	0.995759	26	40	18	13	1.10657	0.868895
Pooled	Equal	0.875723	31	0.387916	26	41	18	13	1.10657	0.868895
Pooled	Equal	0.584489	31	0.563121	26	42	18	13	1.10657	0.868895
Pooled	Equal	-1.45413	31	0.15596	26	43	18	13	1.10657	0.868895
Pooled	Equal	0.195085	31	0.846599	26	44	18	13	1.10657	0.868895
Pooled	Equal	-0.814152	31	0.421768	26	45	18	13	1.10657	0.868895
Pooled	Equal	0.50416	31	0.617714	26	46	18	13	1.10657	0.868895
Pooled	Equal	-0.73287	31	0.469143	26	47	18	13	1.10657	0.868895
Pooled	Equal	0.143408	31	0.886896	26	48	18	13	1.10657	0.868895
Folded F	Equal	-0.339151	31	0.736783	27	3	22	9	2.32981	0.190178
Folded F	Unequal	-0.335116	16.7403	0.7417	27	4	9	22	4.08192	0.00679368
Folded F	Equal	1.11211	31	0.274643	27	5	9	22	2.08469	0.154367
Folded F	Equal	0.081293	31	0.935732	27	7	9	22	1.05329	0.864637
Folded F	Equal	0.792401	31	0.434149	27	9	9	22	1.02698	0.899868
Folded F	Unequal	0.685695	12.9157	0.505028	27	10	9	22	3.37287	0.0191912
Folded F	Equal	0.580094	31	0.566044	27	11	22	9	1.27708	0.731667
Folded F	Equal	0.278259	31	0.782661	27	13	22	9	1.119	0.906968
Folded F	Equal	-0.0151467	31	0.988012	27	15	22	9	1.05982	0.981959
Folded F	Unequal	-0.0165063	21.1735	0.986985	27	16	9	22	3.22821	0.0239547
Folded F	Equal	-0.202741	31	0.840662	27	17	9	22	1.85054	0.230166
Folded F	Equal	-2.00184	31	0.0541183	27	19	9	22	2.74181	0.0517296
Folded F	Equal	1.14102	31	0.2626	27	21	9	22	1.08879	0.818692
Folded F	Equal	0.535188	31	0.596339	27	23	22	9	1.4354	0.589952
Folded F	Equal	-1.17883	31	0.247433	27	25	9	22	1.61909	0.341785
Folded F	Equal	0.0531685	31	0.957939	27	27	22	9	1.67392	0.42898
Folded F	Equal	-1.49371	31	0.14536	27	31	22	9	2.16678	0.230582
Folded F	Equal	-2.32748	31	0.026642	27	33	22	9	2.8867	0.103174
Folded F	Equal	0.193871	31	0.847542	27	35	9	22	1.85184	0.229653
Folded F	Equal	-1.86757	31	0.0713015	27	37	22	9	1.3945	0.623586
Folded F	Equal	-0.193811	31	0.847588	27	41	22	9	1.27705	0.731703
Folded F	Equal	0.194746	31	0.846862	27	43	9	22	2.29515	0.108163
Folded F	Equal	-1.56428	31	0.127903	27	45	9	22	1.25514	0.628356
Folded F	Equal	0.299927	31	0.766235	27	47	9	22	1.67952	0.308327
Pooled	Equal	-0.893533	31	0.378456	27	25	9	22	1.04196	0.879686
Pooled	Equal	0.226973	31	0.821935	27	26	9	22	1.04196	0.879686
Pooled	Equal	0.711283	31	0.482227	27	27	9	22	1.04196	0.879686
Pooled	Equal	2.51309	31	0.0173794	27	28	9	22	1.04196	0.879686
Pooled	Equal	-1.31991	31	0.19653	27	29	9	22	1.04196	0.879686
Pooled	Equal	0.102649	31	0.918903	27	30	9	22	1.04196	0.879686
Pooled	Equal	0.886365	31	0.382246	27	31	9	22	1.04196	0.879686
Pooled	Equal	-0.00869611	31	0.993117	27	32	9	22	1.04196	0.879686
Pooled	Equal	0.56967	31	0.573007	27	33	9	22	1.04196	0.879686
Pooled	Equal	-0.0103849	31	0.991781	27	34	9	22	1.04196	0.879686
Pooled	Equal	1.73991	31	0.0917949	27	35	9	22	1.04196	0.879686
Pooled	Equal	-0.107509	31	0.915078	27	36	9	22	1.04196	0.879686
Pooled	Equal	-0.937282	31	0.355859	27	37	9	22	1.04196	0.879686
Pooled	Equal	0.333307	31	0.741146	27	38	9	22	1.04196	0.879686
Pooled	Equal	-0.458325	31	0.649916	27	39	9	22	1.04196	0.879686
Pooled	Equal	0.246455	31	0.806955	27	40	9	22	1.04196	0.879686
Pooled	Equal	-0.307074	31	0.760841	27	41	9	22	1.04196	0.879686
Pooled	Equal	-0.104892	31	0.917137	27	42	9	22	1.04196	0.879686
Pooled	Equal	0.888261	31	0.381241	27	43	9	22	1.04196	0.879686
Pooled	Equal	0.72511	31	0.473823	27	44	9	22	1.04196	0.879686
Pooled	Equal	-0.0908012	31	0.928235	27	45	9	22	1.04196	0.879686
Pooled	Equal	-0.242823	31	0.809742	27	46	9	22	1.04196	0.879686
Pooled	Equal	0.153851	31	0.878724	27	47	9	22	1.04196	0.879686
Pooled	Equal	1.85927	31	0.072503	27	48	9	22	1.04196	0.879686
Folded F	Equal	1.21303	31	0.234282	29	1	19	12	2.65422	0.0875247
Folded F	Equal	-0.204662	31	0.839174	29	5	12	19	1.83564	0.228915
Folded F	Equal	-1.36376	31	0.182463	29	7	19	12	1.28935	0.663788
Folded F	Equal	1.38526	31	0.175861	29	9	12	19	1.0701	0.866808
Folded F	Equal	2.1692	31	0.0378546	29	11	19	12	1.41775	0.542596
Folded F	Unequal	1.85808	28.0841	0.0736694	29	14	19	12	3.15732	0.0460047
Folded F	Equal	0.428117	31	0.671526	29	15	19	12	2.97955	0.0573655
Folded F	Unequal	0.460673	30.7161	0.648279	29	16	19	12	4.68972	0.00883463
Folded F	Equal	0.192762	31	0.848402	29	17	12	19	1.19765	0.702531
Folded F	Equal	-1.06254	31	0.2962	29	19	12	19	1.51655	0.403851
Folded F	Unequal	2.24506	28.8394	0.0326028	29	22	19	12	3.2432	0.0414536
Folded F	Equal	1.64233	31	0.110628	29	23	12	19	1.30272	0.587316
Folded F	Equal	1.00775	31	0.321376	29	25	19	12	1.80176	0.298186
Folded F	Equal	1.67698	31	0.103604	29	27	19	12	2.15134	0.176719
Folded F	Equal	1.45509	31	0.155696	29	31	19	12	1.38165	0.574291
Folded F	Unequal	1.67764	28.6319	0.104302	29	32	19	12	7.74446	0.000814746
Folded F	Equal	1.18968	31	0.243203	29	35	19	12	1.03239	0.983679
Folded F	Equal	-1.19679	31	0.24046	29	41	19	12	1.92715	0.246428
Folded F	Equal	2.76447	31	0.00951279	29	43	19	12	2.4666	0.112948
Folded F	Equal	-2.31459	31	0.0274278	29	45	19	12	1.60966	0.40148
Folded F	Unequal	-2.24884	23.299	0.0342683	29	46	19	12	3.78523	0.0222376
Folded F	Equal	0.515326	31	0.609981	29	47	19	12	1.45622	0.510731
Pooled	Equal	0.423891	31	0.674572	29	25	12	19	1.43119	0.469508
Pooled	Equal	-0.574415	31	0.569832	29	26	12	19	1.43119	0.469508
Pooled	Equal	2.26043	31	0.0309634	29	27	12	19	1.43119	0.469508
Pooled	Equal	1.41785	31	0.166208	29	28	12	19	1.43119	0.469508
Pooled	Equal	-0.80125	31	0.429086	29	29	12	19	1.43119	0.469508
Pooled	Equal	-0.0833012	31	0.934148	29	30	12	19	1.43119	0.469508
Pooled	Equal	0.947687	31	0.350618	29	31	12	19	1.43119	0.469508
Pooled	Equal	2.45331	31	0.0199775	29	32	12	19	1.43119	0.469508
Pooled	Equal	0.908399	31	0.370676	29	33	12	19	1.43119	0.469508
Pooled	Equal	0.229232	31	0.820194	29	34	12	19	1.43119	0.469508
Pooled	Equal	-0.959605	31	0.344679	29	35	12	19	1.43119	0.469508
Pooled	Equal	0.104697	31	0.917291	29	36	12	19	1.43119	0.469508
Pooled	Equal	1.29563	31	0.204669	29	37	12	19	1.43119	0.469508
Pooled	Equal	-0.0273259	31	0.978375	29	38	12	19	1.43119	0.469508
Pooled	Equal	2.20052	31	0.0353482	29	39	12	19	1.43119	0.469508
Pooled	Equal	2.54267	31	0.016212	29	40	12	19	1.43119	0.469508
Pooled	Equal	0.495633	31	0.623649	29	41	12	19	1.43119	0.469508
Pooled	Equal	1.07665	31	0.289943	29	42	12	19	1.43119	0.469508
Pooled	Equal	-0.0247673	31	0.980399	29	43	12	19	1.43119	0.469508
Pooled	Equal	-0.138185	31	0.890988	29	44	12	19	1.43119	0.469508
Pooled	Equal	1.75333	31	0.0894292	29	45	12	19	1.43119	0.469508
Pooled	Equal	3.32447	31	0.00228499	29	46	12	19	1.43119	0.469508
Pooled	Equal	0.864662	31	0.393866	29	47	12	19	1.43119	0.469508
Pooled	Equal	0.83431	31	0.41049	29	48	12	19	1.43119	0.469508
Folded F	Equal	1.2104	31	0.235273	30	3	27	4	1.73655	0.634917
Folded F	Equal	1.57874	31	0.124547	30	5	4	27	2.81507	0.0899444
Folded F	Equal	0.819808	31	0.418585	30	7	4	27	1.24501	0.631322
Folded F	Equal	0.28278	31	0.779225	30	9	4	27	1.17332	0.689259
Folded F	Equal	0.895045	31	0.37766	30	13	27	4	3.43789	0.237376
Folded F	Equal	0.00576873	31	0.995434	30	15	27	4	1.46523	0.779612
Folded F	Equal	0.590357	31	0.559231	30	17	27	4	1.26799	0.91458
Folded F	Equal	-2.42276	31	0.0214385	30	19	27	4	3.96102	0.188763
Folded F	Equal	-1.19969	31	0.239348	30	21	4	27	1.11974	0.735655
Folded F	Equal	-1.18232	31	0.24607	30	23	27	4	3.69021	0.211863
Folded F	Equal	-0.0918486	31	0.927409	30	25	27	4	1.44284	0.793526
Folded F	Equal	0.652448	31	0.518921	30	27	27	4	1.66108	0.671117
Folded F	Equal	-0.642934	31	0.524995	30	31	27	4	2.54549	0.376193
Folded F	Equal	-0.613999	31	0.543696	30	33	4	27	1.24979	0.627628
Folded F	Equal	1.03111	31	0.310467	30	35	4	27	1.4261	0.504561
Folded F	Equal	0.36893	31	0.714688	30	37	27	4	2.06641	0.505342
Folded F	Equal	-0.0564565	31	0.95534	30	41	27	4	1.17553	0.988512
Folded F	Equal	0.784756	31	0.438553	30	43	27	4	1.52749	0.742644
Folded F	Equal	-1.31856	31	0.196976	30	45	4	27	1.00507	0.844299
Folded F	Equal	0.539025	31	0.59372	30	47	27	4	1.66467	0.66933
Pooled	Equal	1.00791	31	0.321301	30	25	27	4	2.37085	0.417028
Pooled	Equal	-1.19293	31	0.241947	30	26	27	4	2.37085	0.417028
Pooled	Equal	1.03809	31	0.307259	30	27	27	4	2.37085	0.417028
Pooled	Equal	0.100482	31	0.920609	30	28	27	4	2.37085	0.417028
Pooled	Equal	0.709813	31	0.483126	30	29	27	4	2.37085	0.417028
Pooled	Equal	-1.29073	31	0.206341	30	30	27	4	2.37085	0.417028
Pooled	Equal	1.06419	31	0.29546	30	31	27	4	2.37085	0.417028
Pooled	Equal	-0.279783	31	0.781502	30	32	27	4	2.37085	0.417028
Pooled	Equal	-0.495383	31	0.623823	30	33	27	4	2.37085	0.417028
Pooled	Equal	1.28915	31	0.206882	30	34	27	4	2.37085	0.417028
Pooled	Equal	1.24589	31	0.22214	30	35	27	4	2.37085	0.417028
Pooled	Equal	-1.05552	31	0.299346	30	36	27	4	2.37085	0.417028
Pooled	Equal	-1.40936	31	0.168683	30	37	27	4	2.37085	0.417028
Pooled	Equal	1.2834	31	0.208863	30	38	27	4	2.37085	0.417028
Pooled	Equal	1.26784	31	0.214297	30	39	27	4	2.37085	0.417028
Pooled	Equal	0.854187	31	0.399554	30	40	27	4	2.37085	0.417028
Pooled	Equal	0.208135	31	0.836485	30	41	27	4	2.37085	0.417028
Pooled	Equal	-0.943904	31	0.352518	30	42	27	4	2.37085	0.417028
Pooled	Equal	1.69097	31	0.100875	30	43	27	4	2.37085	0.417028
Pooled	Equal	0.831312	31	0.412155	30	44	27	4	2.37085	0.417028
Pooled	Equal	-0.0565543	31	0.955263	30	45	27	4	2.37085	0.417028
Pooled	Equal	0.846335	31	0.403852	30	46	27	4	2.37085	0.417028
Pooled	Equal	-1.64586	31	0.109896	30	47	27	4	2.37085	0.417028
Pooled	Equal	1.08815	31	0.284916	30	48	27	4	2.37085	0.417028
Folded F	Unequal				36	2	31	0
Folded F	Unequal				36	4	31	0
Folded F	Unequal				36	6	31	0
Folded F	Unequal				36	8	31	0
Folded F	Unequal				36	10	31	0
Folded F	Unequal				36	12	31	0
Folded F	Unequal				36	14	31	0
Folded F	Unequal				36	16	31	0
Folded F	Unequal				36	18	31	0
Folded F	Unequal				36	20	31	0
Folded F	Unequal				36	22	31	0
Folded F	Unequal				36	24	31	0
Folded F	Unequal				36	26	31	0
Folded F	Unequal				36	28	31	0
Folded F	Unequal				36	30	31	0
Folded F	Unequal				36	32	31	0
Folded F	Unequal				36	34	31	0
Folded F	Unequal				36	36	31	0
Folded F	Unequal				36	38	31	0
Folded F	Unequal				36	40	31	0
Folded F	Unequal				36	42	31	0
Folded F	Unequal				36	44	31	0
Folded F	Unequal				36	46	31	0
Folded F	Unequal				36	48	31	0
Satterthwaite	Unequal				36	25	31	0
Satterthwaite	Unequal				36	26	31	0
Satterthwaite	Unequal				36	27	31	0
Satterthwaite	Unequal				36	28	31	0
Satterthwaite	Unequal				36	29	31	0
Satterthwaite	Unequal				36	30	31	0
Satterthwaite	Unequal				36	31	31	0
Satterthwaite	Unequal				36	32	31	0
Satterthwaite	Unequal				36	33	31	0
Satterthwaite	Unequal				36	34	31	0
Satterthwaite	Unequal				36	35	31	0
Satterthwaite	Unequal				36	36	31	0
Satterthwaite	Unequal				36	37	31	0
Satterthwaite	Unequal				36	38	31	0
Satterthwaite	Unequal				36	39	31	0
Satterthwaite	Unequal				36	40	31	0
Satterthwaite	Unequal				36	41	31	0
Satterthwaite	Unequal				36	42	31	0
Satterthwaite	Unequal				36	43	31	0
Satterthwaite	Unequal				36	44	31	0
Satterthwaite	Unequal				36	45	31	0
Satterthwaite	Unequal				36	46	31	0
Satterthwaite	Unequal				36	47	31	0
Satterthwaite	Unequal				36	48	31	0
Folded F	Equal	-1.24513	31	0.222416	38	1	29	2	2.98464	0.563929
Folded F	Equal	-0.298185	31	0.767551	38	3	29	2	34.8126	0.0565779
Folded F	Equal	0.0376307	31	0.970223	38	5	2	29	1.77335	0.375363
Folded F	Unequal	0.106501	21.8778	0.916155	38	6	29	2	107.934	0.0184384
Folded F	Equal	-0.185469	31	0.854069	38	7	29	2	11.2202	0.170039
Folded F	Equal	0.311093	31	0.757812	38	9	2	29	1.09286	0.697335
Folded F	Equal	-0.525753	31	0.602801	38	11	2	29	1.55745	0.45557
Folded F	Equal	-1.49695	31	0.14452	38	13	29	2	4.68173	0.382133
Folded F	Unequal	-3.5025	8.28646	0.00761604	38	14	29	2	171.3	0.0116391
Folded F	Equal	-1.85349	31	0.0733504	38	15	2	29	1.08655	0.701442
Folded F	Equal	-0.942737	31	0.353105	38	17	29	2	1.06352	1
Folded F	Equal	0.95882	31	0.345068	38	19	2	29	1.36963	0.540315
Folded F	Equal	2.47568	31	0.0189662	38	21	2	29	1.22155	0.618989
Folded F	Equal	-0.261524	31	0.795418	38	23	2	29	1.06299	0.716997
Folded F	Equal	-0.0453805	31	0.964095	38	25	29	2	4.82728	0.37183
Folded F	Equal	-0.603875	31	0.550321	38	27	29	2	18.102	0.10729
Folded F	Equal	-0.0433376	31	0.96571	38	31	2	29	1.37167	0.539311
Folded F	Equal	0.077726	31	0.938546	38	33	2	29	1.5258	0.468793
Folded F	Equal	-1.75779	31	0.0886552	38	35	2	29	1.93245	0.325972
Folded F	Equal	-2.35621	31	0.0249638	38	37	29	2	3.1867	0.533776
Folded F	Equal	0.5734	31	0.570511	38	41	29	2	2.12016	0.742665
Folded F	Equal	-0.157754	31	0.875674	38	43	29	2	1.06526	1
Folded F	Equal	1.25976	31	0.217159	38	45	2	29	1.01095	0.752675
Folded F	Equal	0.227979	31	0.82116	38	47	2	29	1.4207	0.515721
Pooled	Equal	-1.85779	31	0.07272	38	25	29	2	1.49428	0.96032
Pooled	Equal	0.952491	31	0.348216	38	26	29	2	1.49428	0.96032
Pooled	Equal	-0.763419	31	0.450985	38	27	29	2	1.49428	0.96032
Pooled	Equal	0.288395	31	0.774964	38	28	29	2	1.49428	0.96032
Pooled	Equal	-0.0833207	31	0.934132	38	29	29	2	1.49428	0.96032
Pooled	Equal	0.319047	31	0.751831	38	30	29	2	1.49428	0.96032
Pooled	Equal	-0.0578157	31	0.954267	38	31	29	2	1.49428	0.96032
Pooled	Equal	1.21454	31	0.233711	38	32	29	2	1.49428	0.96032
Pooled	Equal	-0.637386	31	0.528553	38	33	29	2	1.49428	0.96032
Pooled	Equal	0.112472	31	0.911174	38	34	29	2	1.49428	0.96032
Pooled	Equal	1.75543	31	0.089064	38	35	29	2	1.49428	0.96032
Pooled	Equal	0.124927	31	0.901388	38	36	29	2	1.49428	0.96032
Pooled	Equal	1.32297	31	0.195521	38	37	29	2	1.49428	0.96032
Pooled	Equal	0.0935001	31	0.926108	38	38	29	2	1.49428	0.96032
Pooled	Equal	0.502248	31	0.619042	38	39	29	2	1.49428	0.96032
Pooled	Equal	-0.353828	31	0.725863	38	40	29	2	1.49428	0.96032
Pooled	Equal	0.516608	31	0.609096	38	41	29	2	1.49428	0.96032
Pooled	Equal	0.652614	31	0.518816	38	42	29	2	1.49428	0.96032
Pooled	Equal	0.161807	31	0.872508	38	43	29	2	1.49428	0.96032
Pooled	Equal	-0.136408	31	0.892381	38	44	29	2	1.49428	0.96032
Pooled	Equal	-0.367652	31	0.715631	38	45	29	2	1.49428	0.96032
Pooled	Equal	0.120256	31	0.905056	38	46	29	2	1.49428	0.96032
Pooled	Equal	2.67535	31	0.0118141	38	47	29	2	1.49428	0.96032
Pooled	Equal	-1.17218	31	0.250054	38	48	29	2	1.49428	0.96032
Folded F	Unequal				42	2	31	0
Folded F	Unequal				42	4	31	0
Folded F	Unequal				42	6	31	0
Folded F	Unequal				42	8	31	0
Folded F	Unequal				42	10	31	0
Folded F	Unequal				42	12	31	0
Folded F	Unequal				42	14	31	0
Folded F	Unequal				42	16	31	0
Folded F	Unequal				42	18	31	0
Folded F	Unequal				42	20	31	0
Folded F	Unequal				42	22	31	0
Folded F	Unequal				42	24	31	0
Folded F	Unequal				42	26	31	0
Folded F	Unequal				42	28	31	0
Folded F	Unequal				42	30	31	0
Folded F	Unequal				42	32	31	0
Folded F	Unequal				42	34	31	0
Folded F	Unequal				42	36	31	0
Folded F	Unequal				42	38	31	0
Folded F	Unequal				42	40	31	0
Folded F	Unequal				42	42	31	0
Folded F	Unequal				42	44	31	0
Folded F	Unequal				42	46	31	0
Folded F	Unequal				42	48	31	0
Satterthwaite	Unequal				42	25	31	0
Satterthwaite	Unequal				42	26	31	0
Satterthwaite	Unequal				42	27	31	0
Satterthwaite	Unequal				42	28	31	0
Satterthwaite	Unequal				42	29	31	0
Satterthwaite	Unequal				42	30	31	0
Satterthwaite	Unequal				42	31	31	0
Satterthwaite	Unequal				42	32	31	0
Satterthwaite	Unequal				42	33	31	0
Satterthwaite	Unequal				42	34	31	0
Satterthwaite	Unequal				42	35	31	0
Satterthwaite	Unequal				42	36	31	0
Satterthwaite	Unequal				42	37	31	0
Satterthwaite	Unequal				42	38	31	0
Satterthwaite	Unequal				42	39	31	0
Satterthwaite	Unequal				42	40	31	0
Satterthwaite	Unequal				42	41	31	0
Satterthwaite	Unequal				42	42	31	0
Satterthwaite	Unequal				42	43	31	0
Satterthwaite	Unequal				42	44	31	0
Satterthwaite	Unequal				42	45	31	0
Satterthwaite	Unequal				42	46	31	0
Satterthwaite	Unequal				42	47	31	0
Satterthwaite	Unequal				42	48	31	0
Folded F	Unequal				44	2	31	0
Folded F	Unequal				44	4	31	0
Folded F	Unequal				44	6	31	0
Folded F	Unequal				44	8	31	0
Folded F	Unequal				44	10	31	0
Folded F	Unequal				44	12	31	0
Folded F	Unequal				44	14	31	0
Folded F	Unequal				44	16	31	0
Folded F	Unequal				44	18	31	0
Folded F	Unequal				44	20	31	0
Folded F	Unequal				44	22	31	0
Folded F	Unequal				44	24	31	0
Folded F	Unequal				44	26	31	0
Folded F	Unequal				44	28	31	0
Folded F	Unequal				44	30	31	0
Folded F	Unequal				44	32	31	0
Folded F	Unequal				44	34	31	0
Folded F	Unequal				44	36	31	0
Folded F	Unequal				44	38	31	0
Folded F	Unequal				44	40	31	0
Folded F	Unequal				44	42	31	0
Folded F	Unequal				44	44	31	0
Folded F	Unequal				44	46	31	0
Folded F	Unequal				44	48	31	0
Satterthwaite	Unequal				44	25	31	0
Satterthwaite	Unequal				44	26	31	0
Satterthwaite	Unequal				44	27	31	0
Satterthwaite	Unequal				44	28	31	0
Satterthwaite	Unequal				44	29	31	0
Satterthwaite	Unequal				44	30	31	0
Satterthwaite	Unequal				44	31	31	0
Satterthwaite	Unequal				44	32	31	0
Satterthwaite	Unequal				44	33	31	0
Satterthwaite	Unequal				44	34	31	0
Satterthwaite	Unequal				44	35	31	0
Satterthwaite	Unequal				44	36	31	0
Satterthwaite	Unequal				44	37	31	0
Satterthwaite	Unequal				44	38	31	0
Satterthwaite	Unequal				44	39	31	0
Satterthwaite	Unequal				44	40	31	0
Satterthwaite	Unequal				44	41	31	0
Satterthwaite	Unequal				44	42	31	0
Satterthwaite	Unequal				44	43	31	0
Satterthwaite	Unequal				44	44	31	0
Satterthwaite	Unequal				44	45	31	0
Satterthwaite	Unequal				44	46	31	0
Satterthwaite	Unequal				44	47	31	0
Satterthwaite	Unequal				44	48	31	0
Folded F	Equal	-0.847989	31	0.402945	45	1	28	3	1.61718	0.782126
Folded F	Equal	0.236535	31	0.814574	45	3	28	3	2.83301	0.425385
Folded F	Equal	0.348551	31	0.729783	45	5	28	3	1.16996	1
Folded F	Equal	1.31367	31	0.198598	45	7	28	3	1.11759	1
Folded F	Unequal	1.41038	4.06332	0.230189	45	8	28	3	23.736	0.0235316
Folded F	Equal	-1.50201	31	0.143213	45	9	28	3	1.5049	0.838251
Folded F	Equal	-0.100014	31	0.920977	45	11	3	28	1.88756	0.30922
Folded F	Equal	-0.0903689	31	0.928575	45	13	28	3	2.98497	0.399791
Folded F	Equal	0.764464	31	0.450371	45	15	28	3	1.02116	1
Folded F	Equal	-0.619806	31	0.539915	45	17	3	28	2.72466	0.126119
Folded F	Equal	-1.07813	31	0.289295	45	19	3	28	3.45471	0.0594186
Folded F	Equal	0.0475103	31	0.962411	45	21	3	28	2.43855	0.170733
Folded F	Equal	1.41751	31	0.166306	45	23	3	28	2.79436	0.117223
Folded F	Equal	-0.429559	31	0.670488	45	25	28	3	1.16866	1
Folded F	Equal	-0.633485	31	0.531063	45	27	28	3	1.04534	1
Folded F	Equal	-0.742791	31	0.4632	45	31	28	3	1.9302	0.653463
Folded F	Equal	-1.02443	31	0.313561	45	33	28	3	10.6904	0.0740333
Folded F	Equal	-0.128097	31	0.8989	45	35	3	28	1.51577	0.464203
Folded F	Equal	0.368614	31	0.714921	45	37	3	28	3.48993	0.057344
Folded F	Equal	2.70834	31	0.0109076	45	39	28	3	2.38786	0.518175
Folded F	Equal	1.53792	31	0.134213	45	41	28	3	1.61344	0.783902
Folded F	Equal	0.353704	31	0.725955	45	43	3	28	1.11674	0.717975
Folded F	Equal	0.339997	31	0.736152	45	45	28	3	1.85841	0.679837
Folded F	Equal	-0.130984	31	0.896634	45	47	3	28	2.96519	0.098097
Pooled	Equal	-0.123961	31	0.902147	45	25	3	28	2.44659	0.169276
Pooled	Equal	-0.147205	31	0.883924	45	26	3	28	2.44659	0.169276
Pooled	Equal	-0.380946	31	0.705841	45	27	3	28	2.44659	0.169276
Pooled	Equal	0.145757	31	0.885057	45	28	3	28	2.44659	0.169276
Pooled	Equal	-2.98996	31	0.00542493	45	29	3	28	2.44659	0.169276
Pooled	Equal	0.925817	31	0.361693	45	30	3	28	2.44659	0.169276
Pooled	Equal	-0.773373	31	0.445159	45	31	3	28	2.44659	0.169276
Pooled	Equal	0.280324	31	0.781091	45	32	3	28	2.44659	0.169276
Pooled	Equal	0.358295	31	0.722551	45	33	3	28	2.44659	0.169276
Pooled	Equal	0.585229	31	0.56263	45	34	3	28	2.44659	0.169276
Pooled	Equal	1.53038	31	0.136065	45	35	3	28	2.44659	0.169276
Pooled	Equal	1.82232	31	0.0780664	45	36	3	28	2.44659	0.169276
Pooled	Equal	-0.94342	31	0.352761	45	37	3	28	2.44659	0.169276
Pooled	Equal	0.312798	31	0.756529	45	38	3	28	2.44659	0.169276
Pooled	Equal	0.0825855	31	0.934712	45	39	3	28	2.44659	0.169276
Pooled	Equal	-0.611247	31	0.545493	45	40	3	28	2.44659	0.169276
Pooled	Equal	-0.446077	31	0.658642	45	41	3	28	2.44659	0.169276
Pooled	Equal	2.08465	31	0.04543	45	42	3	28	2.44659	0.169276
Pooled	Equal	0.185807	31	0.853807	45	43	3	28	2.44659	0.169276
Pooled	Equal	-1.03771	31	0.307434	45	44	3	28	2.44659	0.169276
Pooled	Equal	1.18998	31	0.243086	45	45	3	28	2.44659	0.169276
Pooled	Equal	-0.343735	31	0.733366	45	46	3	28	2.44659	0.169276
Pooled	Equal	0.811407	31	0.423318	45	47	3	28	2.44659	0.169276
Pooled	Equal	-0.425685	31	0.673278	45	48	3	28	2.44659	0.169276
Folded F	Equal	-0.919144	31	0.365117	46	1	1	30	2.46338	0.254032
Folded F	Equal	-1.5242	31	0.137596	46	3	30	1	31.3876	0.280929
Folded F	Equal	-0.407514	31	0.686431	46	5	30	1	4.47082	0.720642
Folded F	Equal	-0.0404387	31	0.968003	46	7	1	30	4.38095	0.0898017
Folded F	Unequal	-0.0927053	2.19499	0.933915	46	8	1	30	13.8569	0.00162734
Folded F	Equal	0.317226	31	0.753199	46	9	30	1	483.344	0.0719563
Folded F	Unequal	0.602003	1.65549	0.619154	46	10	1	30	6.60815	0.030712
Folded F	Equal	-0.245455	31	0.807722	46	11	30	1	2.06101	1
Folded F	Equal	-0.172929	31	0.863831	46	13	30	1	1.75071	1
Folded F	Equal	-2.17615	31	0.0372855	46	15	1	30	1.70136	0.404058
Folded F	Equal	-0.332348	31	0.741864	46	17	30	1	3.77813	0.778617
Folded F	Equal	-0.631436	31	0.532384	46	19	1	30	1.93495	0.348898
Folded F	Equal	0.204702	31	0.839143	46	21	1	30	1.93014	0.34994
Folded F	Equal	-0.247875	31	0.805866	46	25	1	30	3.90276	0.114938
Folded F	Equal	0.0317998	31	0.974836	46	27	1	30	2.11526	0.312442
Folded F	Unequal	0.031119	1.12667	0.979752	46	28	1	30	16.9741	0.00054865
Folded F	Equal	0.335533	31	0.739483	46	31	1	30	4.32697	0.0923075
Folded F	Equal	-0.73635	31	0.467054	46	35	30	1	3.44486	0.811976
Folded F	Equal	1.13485	31	0.265136	46	37	1	30	1.20153	0.563475
Folded F	Equal	0.255128	31	0.80031	46	39	30	1	1.09321	1
Folded F	Equal	1.16946	31	0.251134	46	41	1	30	1.78833	0.382363
Folded F	Equal	-0.23405	31	0.816485	46	43	1	30	1.74378	0.393294
Folded F	Equal	-0.050244	31	0.96025	46	45	1	30	1.76185	0.388815
Folded F	Equal	1.2149	31	0.233577	46	47	30	1	1.04454	1
Pooled	Equal	-0.660224	31	0.513986	46	25	1	30	1.60144	0.430879
Pooled	Equal	0.676837	31	0.503529	46	26	1	30	1.60144	0.430879
Pooled	Equal	0.215941	31	0.830448	46	27	1	30	1.60144	0.430879
Pooled	Equal	-0.388414	31	0.700365	46	28	1	30	1.60144	0.430879
Pooled	Equal	-4.60086	31	6.72024e-05	46	29	1	30	1.60144	0.430879
Pooled	Equal	1.0368	31	0.307851	46	30	1	30	1.60144	0.430879
Pooled	Equal	-1.17646	31	0.248366	46	31	1	30	1.60144	0.430879
Pooled	Equal	-0.609183	31	0.546842	46	32	1	30	1.60144	0.430879
Pooled	Equal	-2.79934	31	0.00873227	46	33	1	30	1.60144	0.430879
Pooled	Equal	-0.523442	31	0.604389	46	34	1	30	1.60144	0.430879
Pooled	Equal	0.852642	31	0.400398	46	35	1	30	1.60144	0.430879
Pooled	Equal	-1.44514	31	0.158451	46	36	1	30	1.60144	0.430879
Pooled	Equal	0.772248	31	0.445815	46	37	1	30	1.60144	0.430879
Pooled	Equal	-0.34764	31	0.73046	46	38	1	30	1.60144	0.430879
Pooled	Equal	-0.02393	31	0.981062	46	39	1	30	1.60144	0.430879
Pooled	Equal	-0.209429	31	0.835483	46	40	1	30	1.60144	0.430879
Pooled	Equal	-0.844292	31	0.404975	46	41	1	30	1.60144	0.430879
Pooled	Equal	0.828461	31	0.413742	46	42	1	30	1.60144	0.430879
Pooled	Equal	0.324961	31	0.747394	46	43	1	30	1.60144	0.430879
Pooled	Equal	-0.681923	31	0.500351	46	44	1	30	1.60144	0.430879
Pooled	Equal	0.191664	31	0.849255	46	45	1	30	1.60144	0.430879
Pooled	Equal	-0.908128	31	0.370817	46	46	1	30	1.60144	0.430879
Pooled	Equal	0.361635	31	0.720078	46	47	1	30	1.60144	0.430879
Pooled	Equal	1.08228	31	0.287475	46	48	1	30	1.60144	0.430879
Folded F	Equal	-0.659288	31	0.514579	47	1	26	5	1.36696	0.787392
Folded F	Equal	0.00317272	31	0.997489	47	3	5	26	1.63802	0.370457
Folded F	Equal	-0.915005	31	0.367252	47	5	5	26	1.17622	0.695064
Folded F	Equal	-0.127162	31	0.899633	47	7	5	26	1.04232	0.82833
Folded F	Equal	-0.810816	31	0.423653	47	9	26	5	2.54947	0.30084
Folded F	Equal	0.533063	31	0.597791	47	11	26	5	1.25277	0.878042
Folded F	Equal	-0.163221	31	0.871404	47	13	26	5	3.41193	0.175192
Folded F	Equal	0.293996	31	0.77072	47	15	26	5	1.06951	1
Folded F	Equal	-0.0598821	31	0.952634	47	17	26	5	1.75105	0.557148
Folded F	Equal	1.03146	31	0.310305	47	23	5	26	1.80358	0.294442
Folded F	Equal	-1.30583	31	0.201219	47	25	5	26	1.22102	0.6548
Folded F	Equal	-0.514098	31	0.610829	47	27	5	26	1.2347	0.642921
Folded F	Equal	-1.19465	31	0.241285	47	31	5	26	1.38698	0.52326
Folded F	Equal	0.292462	31	0.771882	47	33	26	5	3.6	0.157799
Folded F	Equal	-0.268276	31	0.790264	47	35	5	26	1.90493	0.255773
Folded F	Equal	0.0872561	31	0.931029	47	37	5	26	2.88812	0.0666384
Folded F	Equal	1.23356	31	0.226638	47	39	26	5	4.01929	0.12676
Folded F	Equal	-0.0151878	31	0.98798	47	41	26	5	3.42976	0.173433
Folded F	Equal	0.448386	31	0.656993	47	43	26	5	1.39803	0.764735
Folded F	Equal	-0.154636	31	0.878111	47	45	5	26	2.72306	0.0831586
Pooled	Equal	-0.270118	31	0.788859	47	25	5	26	1.0034	0.870789
Pooled	Equal	0.0823192	31	0.934922	47	26	5	26	1.0034	0.870789
Pooled	Equal	0.312791	31	0.756534	47	27	5	26	1.0034	0.870789
Pooled	Equal	0.774639	31	0.444422	47	28	5	26	1.0034	0.870789
Pooled	Equal	-2.72956	31	0.0103593	47	29	5	26	1.0034	0.870789
Pooled	Equal	0.465879	31	0.644559	47	30	5	26	1.0034	0.870789
Pooled	Equal	-1.11747	31	0.27238	47	31	5	26	1.0034	0.870789
Pooled	Equal	-0.521939	31	0.605423	47	32	5	26	1.0034	0.870789
Pooled	Equal	1.2192	31	0.231964	47	33	5	26	1.0034	0.870789
Pooled	Equal	-0.0829408	31	0.934432	47	34	5	26	1.0034	0.870789
Pooled	Equal	0.522041	31	0.605352	47	35	5	26	1.0034	0.870789
Pooled	Equal	0.944597	31	0.352169	47	36	5	26	1.0034	0.870789
Pooled	Equal	-0.841421	31	0.406556	47	37	5	26	1.0034	0.870789
Pooled	Equal	-0.554945	31	0.582915	47	38	5	26	1.0034	0.870789
Pooled	Equal	0.307455	31	0.760553	47	39	5	26	1.0034	0.870789
Pooled	Equal	0.0111481	31	0.991177	47	40	5	26	1.0034	0.870789
Pooled	Equal	1.0189	31	0.316135	47	41	5	26	1.0034	0.870789
Pooled	Equal	0.978347	31	0.335477	47	42	5	26	1.0034	0.870789
Pooled	Equal	-1.16013	31	0.254852	47	43	5	26	1.0034	0.870789
Pooled	Equal	0.418342	31	0.678581	47	44	5	26	1.0034	0.870789
Pooled	Equal	-0.452106	31	0.654341	47	45	5	26	1.0034	0.870789
Pooled	Equal	-0.150299	31	0.881502	47	46	5	26	1.0034	0.870789
Pooled	Equal	-0.405798	31	0.687678	47	47	5	26	1.0034	0.870789
Pooled	Equal	0.417471	31	0.679211	47	48	5	26	1.0034	0.870789
Folded F	Unequal				50	2	31	0
Folded F	Unequal				50	4	31	0
Folded F	Unequal				50	6	31	0
Folded F	Unequal				50	8	31	0
Folded F	Unequal				50	10	31	0
Folded F	Unequal				50	12	31	0
Folded F	Unequal				50	14	31	0
Folded F	Unequal				50	16	31	0
Folded F	Unequal				50	18	31	0
Folded F	Unequal				50	20	31	0
Folded F	Unequal				50	22	31	0
Folded F	Unequal				50	24	31	0
Folded F	Unequal				50	26	31	0
Folded F	Unequal				50	28	31	0
Folded F	Unequal				50	30	31	0
Folded F	Unequal				50	32	31	0
Folded F	Unequal				50	34	31	0
Folded F	Unequal				50	36	31	0
Folded F	Unequal				50	38	31	0
Folded F	Unequal				50	40	31	0
Folded F	Unequal				50	42	31	0
Folded F	Unequal				50	44	31	0
Folded F	Unequal				50	46	31	0
Folded F	Unequal				50	48	31	0
Satterthwaite	Unequal				50	25	31	0
Satterthwaite	Unequal				50	26	31	0
Satterthwaite	Unequal				50	27	31	0
Satterthwaite	Unequal				50	28	31	0
Satterthwaite	Unequal				50	29	31	0
Satterthwaite	Unequal				50	30	31	0
Satterthwaite	Unequal				50	31	31	0
Satterthwaite	Unequal				50	32	31	0
Satterthwaite	Unequal				50	33	31	0
Satterthwaite	Unequal				50	34	31	0
Satterthwaite	Unequal				50	35	31	0
Satterthwaite	Unequal				50	36	31	0
Satterthwaite	Unequal				50	37	31	0
Satterthwaite	Unequal				50	38	31	0
Satterthwaite	Unequal				50	39	31	0
Satterthwaite	Unequal				50	40	31	0
Satterthwaite	Unequal				50	41	31	0
Satterthwaite	Unequal				50	42	31	0
Satterthwaite	Unequal				50	43	31	0
Satterthwaite	Unequal				50	44	31	0
Satterthwaite	Unequal				50	45	31	0
Satterthwaite	Unequal				50	46	31	0
Satterthwaite	Unequal				50	47	31	0
Satterthwaite	Unequal				50	48	31	0
Folded F	Equal	-0.855672	31	0.398745	53	1	1	30	1.08083	0.613637
Folded F	Equal	0.935402	31	0.356811	53	5	30	1	17.8516	0.370973
Folded F	Equal	-0.634708	31	0.530276	53	7	30	1	1.73923	1
Folded F	Equal	-1.63	31	0.113222	53	9	1	30	1.26009	0.541077
Folded F	Unequal	-4.76975	4.43384	0.00683148	53	10	1	30	5.74759	0.0458826
Folded F	Equal	-0.889507	31	0.380581	53	11	30	1	7.53467	0.563632
Folded F	Equal	-0.447471	31	0.657646	53	13	1	30	1.5911	0.433779
Folded F	Equal	-0.639961	31	0.5269	53	15	30	1	10.043	0.490943
Folded F	Equal	-1.29653	31	0.204362	53	17	1	30	4.94582	0.0676567
Folded F	Equal	-0.734388	31	0.468232	53	21	30	1	57.2272	0.208567
Folded F	Equal	0.147521	31	0.883676	53	23	1	30	1.63739	0.420984
Folded F	Equal	0.945748	31	0.351591	53	25	1	30	3.87125	0.116851
Folded F	Equal	-0.364662	31	0.71784	53	27	30	1	2.07401	1
Folded F	Equal	-0.0401791	31	0.968208	53	29	30	1	28.1574	0.296419
Folded F	Equal	-2.37954	31	0.023672	53	31	30	1	4.5757	0.712944
Folded F	Equal	-2.20371	31	0.0351015	53	33	1	30	1.13875	0.58886
Folded F	Equal	-0.108757	31	0.914096	53	35	30	1	4.32453	0.731809
Folded F	Equal	-1.20404	31	0.237686	53	37	30	1	1.04036	1
Folded F	Equal	-0.325862	31	0.746718	53	39	30	1	14.464	0.41121
Folded F	Equal	-1.03882	31	0.306924	53	41	1	30	2.35905	0.270077
Folded F	Equal	-1.30969	31	0.199923	53	43	30	1	1.98378	1
Folded F	Equal	-0.377632	31	0.708277	53	45	30	1	6.62388	0.59929
Folded F	Equal	-1.73867	31	0.0920177	53	47	30	1	2.11633	1
Pooled	Equal	-1.98108	31	0.0565127	53	25	1	30	1.20174	0.563393
Pooled	Equal	0.0846391	31	0.933093	53	26	1	30	1.20174	0.563393
Pooled	Equal	-0.530704	31	0.599405	53	27	1	30	1.20174	0.563393
Pooled	Equal	-0.442056	31	0.661517	53	28	1	30	1.20174	0.563393
Pooled	Equal	0.00906725	31	0.992824	53	29	1	30	1.20174	0.563393
Pooled	Equal	-1.18498	31	0.245032	53	30	1	30	1.20174	0.563393
Pooled	Equal	-0.625506	31	0.536217	53	31	1	30	1.20174	0.563393
Pooled	Equal	-0.0208233	31	0.98352	53	32	1	30	1.20174	0.563393
Pooled	Equal	0.0808995	31	0.936042	53	33	1	30	1.20174	0.563393
Pooled	Equal	-1.41417	31	0.167277	53	34	1	30	1.20174	0.563393
Pooled	Equal	-0.929841	31	0.359638	53	35	1	30	1.20174	0.563393
Pooled	Equal	0.245097	31	0.807997	53	36	1	30	1.20174	0.563393
Pooled	Equal	-0.39987	31	0.691994	53	37	1	30	1.20174	0.563393
Pooled	Equal	-2.55776	31	0.015645	53	38	1	30	1.20174	0.563393
Pooled	Equal	-0.395858	31	0.694921	53	39	1	30	1.20174	0.563393
Pooled	Equal	-1.3031	31	0.202138	53	40	1	30	1.20174	0.563393
Pooled	Equal	-0.685059	31	0.498397	53	41	1	30	1.20174	0.563393
Pooled	Equal	-0.619152	31	0.54034	53	42	1	30	1.20174	0.563393
Pooled	Equal	-3.0588	31	0.00455381	53	43	1	30	1.20174	0.563393
Pooled	Equal	0.173499	31	0.863388	53	44	1	30	1.20174	0.563393
Pooled	Equal	-2.00384	31	0.053893	53	45	1	30	1.20174	0.563393
Pooled	Equal	-1.07361	31	0.291282	53	46	1	30	1.20174	0.563393
Pooled	Equal	0.324051	31	0.748075	53	47	1	30	1.20174	0.563393
Pooled	Equal	1.34221	31	0.189276	53	48	1	30	1.20174	0.563393
Folded F	Equal	-1.49014	31	0.146293	54	7	3	28	1.6589	0.396878
Folded F	Equal	1.16502	31	0.252896	54	9	3	28	1.5381	0.452986
Folded F	Equal	0.713194	31	0.481061	54	11	3	28	1.3497	0.556798
Folded F	Equal	0.707909	31	0.484291	54	13	28	3	1.85835	0.679861
Folded F	Equal	0.901949	31	0.374039	54	15	28	3	1.48838	0.84704
Folded F	Unequal	1.92587	15.4186	0.0727648	54	16	3	28	4.31798	0.0253848
Folded F	Equal	0.279349	31	0.781833	54	17	28	3	1.04594	1
Folded F	Equal	-0.860784	31	0.395966	54	19	28	3	2.4546	0.502257
Folded F	Equal	-0.244334	31	0.808582	54	21	28	3	1.99379	0.631445
Folded F	Equal	-0.296155	31	0.769087	54	23	28	3	2.57823	0.474799
Folded F	Equal	0.0877829	31	0.930614	54	25	28	3	1.68869	0.749389
Folded F	Equal	0.415972	31	0.680296	54	27	28	3	1.23726	1
Folded F	Unequal	-0.0416818	4.3386	0.968601	54	30	3	28	4.21261	0.0280967
Folded F	Equal	-0.609506	31	0.546631	54	31	28	3	4.23177	0.259429
Folded F	Equal	-0.656664	31	0.516242	54	33	28	3	6.15896	0.158443
Folded F	Equal	0.92451	31	0.362362	54	35	28	3	1.25047	0.990979
Folded F	Equal	-0.0199205	31	0.984234	54	37	28	3	1.64867	0.76744
Folded F	Equal	-1.36004	31	0.183628	54	39	28	3	6.39797	0.150517
Folded F	Equal	-1.31779	31	0.197229	54	41	3	28	1.26001	0.614179
Folded F	Equal	0.756636	31	0.45498	54	43	3	28	1.17379	0.674759
Folded F	Equal	-1.11864	31	0.271889	54	45	3	28	1.55641	0.443992
Folded F	Equal	0.767077	31	0.448839	54	47	3	28	1.45648	0.49535
Pooled	Equal	1.16041	31	0.254739	54	25	28	3	2.50254	0.491309
Pooled	Equal	-0.17698	31	0.860675	54	26	28	3	2.50254	0.491309
Pooled	Equal	0.829165	31	0.41335	54	27	28	3	2.50254	0.491309
Pooled	Equal	0.985449	31	0.332033	54	28	28	3	2.50254	0.491309
Pooled	Equal	0.856886	31	0.398084	54	29	28	3	2.50254	0.491309
Pooled	Equal	-0.0482641	31	0.961815	54	30	28	3	2.50254	0.491309
Pooled	Equal	1.67188	31	0.104613	54	31	28	3	2.50254	0.491309
Pooled	Equal	0.0650919	31	0.948519	54	32	28	3	2.50254	0.491309
Pooled	Equal	0.762775	31	0.451363	54	33	28	3	2.50254	0.491309
Pooled	Equal	0.440825	31	0.662399	54	34	28	3	2.50254	0.491309
Pooled	Equal	0.0101215	31	0.991989	54	35	28	3	2.50254	0.491309
Pooled	Equal	-0.852501	31	0.400475	54	36	28	3	2.50254	0.491309
Pooled	Equal	-0.719581	31	0.477173	54	37	28	3	2.50254	0.491309
Pooled	Equal	2.79904	31	0.00873881	54	38	28	3	2.50254	0.491309
Pooled	Equal	1.04556	31	0.30385	54	39	28	3	2.50254	0.491309
Pooled	Equal	1.08424	31	0.286617	54	40	28	3	2.50254	0.491309
Pooled	Equal	0.625941	31	0.535936	54	41	28	3	2.50254	0.491309
Pooled	Equal	0.0535977	31	0.9576	54	42	28	3	2.50254	0.491309
Pooled	Equal	2.00479	31	0.0537857	54	43	28	3	2.50254	0.491309
Pooled	Equal	0.770074	31	0.447085	54	44	28	3	2.50254	0.491309
Pooled	Equal	0.311107	31	0.757801	54	45	28	3	2.50254	0.491309
Pooled	Equal	0.572543	31	0.571084	54	46	28	3	2.50254	0.491309
Pooled	Equal	-0.668694	31	0.50864	54	47	28	3	2.50254	0.491309
Pooled	Equal	1.11345	31	0.274076	54	48	28	3	2.50254	0.491309
Folded F	Equal	0.47935	31	0.635054	55	3	10	21	1.30456	0.580357
Folded F	Equal	-1.45356	31	0.156119	55	5	10	21	1.75883	0.264868
Folded F	Equal	-0.865994	31	0.393147	55	7	10	21	1.13878	0.762853
Folded F	Equal	-0.350337	31	0.728455	55	9	21	10	1.25134	0.737507
Folded F	Equal	0.244391	31	0.808538	55	11	10	21	1.66367	0.312756
Folded F	Equal	0.643445	31	0.524667	55	13	10	21	1.65594	0.317003
Folded F	Equal	1.15614	31	0.256457	55	15	21	10	2.51364	0.134308
Folded F	Unequal	1.26519	25.5247	0.217233	55	16	10	21	4.59663	0.00315683
Folded F	Equal	-0.075922	31	0.939969	55	17	10	21	1.62959	0.331907
Folded F	Equal	-1.03788	31	0.307355	55	19	10	21	1.49561	0.418811
Folded F	Unequal	-0.978498	17.3045	0.341311	55	20	21	10	3.78134	0.0344631
Folded F	Equal	-0.779071	31	0.441845	55	21	21	10	2.63446	0.116251
Folded F	Equal	-2.09924	31	0.0440345	55	23	21	10	1.83485	0.322524
Folded F	Equal	-0.395361	31	0.695284	55	25	10	21	1.37257	0.517252
Folded F	Equal	0.747571	31	0.460352	55	27	10	21	1.1834	0.709581
Folded F	Equal	-0.333207	31	0.741221	55	31	21	10	1.58217	0.458919
Folded F	Equal	-0.702895	31	0.487367	55	33	21	10	1.64724	0.418596
Folded F	Equal	0.588995	31	0.560133	55	35	21	10	1.05683	0.972248
Folded F	Equal	-0.741086	31	0.464219	55	37	21	10	1.03814	0.997857
Folded F	Equal	-0.770658	31	0.446743	55	41	10	21	2.21626	0.11963
Folded F	Equal	0.253519	31	0.801541	55	43	10	21	1.86216	0.221118
Folded F	Equal	-0.24715	31	0.806422	55	45	21	10	1.05578	0.973666
Folded F	Equal	-0.155848	31	0.877163	55	47	21	10	1.52582	0.497218
Pooled	Equal	0.239123	31	0.812584	55	25	21	10	1.1681	0.830878
Pooled	Equal	-0.408125	31	0.685987	55	26	21	10	1.1681	0.830878
Pooled	Equal	0.24328	31	0.809391	55	27	21	10	1.1681	0.830878
Pooled	Equal	-0.205213	31	0.838748	55	28	21	10	1.1681	0.830878
Pooled	Equal	0.674431	31	0.505036	55	29	21	10	1.1681	0.830878
Pooled	Equal	-1.93589	31	0.062046	55	30	21	10	1.1681	0.830878
Pooled	Equal	1.57539	31	0.125318	55	31	21	10	1.1681	0.830878
Pooled	Equal	-0.840851	31	0.406871	55	32	21	10	1.1681	0.830878
Pooled	Equal	1.13303	31	0.265888	55	33	21	10	1.1681	0.830878
Pooled	Equal	-0.0872281	31	0.931051	55	34	21	10	1.1681	0.830878
Pooled	Equal	-0.523219	31	0.604542	55	35	21	10	1.1681	0.830878
Pooled	Equal	-0.524579	31	0.603608	55	36	21	10	1.1681	0.830878
Pooled	Equal	-0.687697	31	0.496757	55	37	21	10	1.1681	0.830878
Pooled	Equal	2.63624	31	0.0129793	55	38	21	10	1.1681	0.830878
Pooled	Equal	0.290545	31	0.773334	55	39	21	10	1.1681	0.830878
Pooled	Equal	-0.123848	31	0.902235	55	40	21	10	1.1681	0.830878
Pooled	Equal	0.54235	31	0.591455	55	41	21	10	1.1681	0.830878
Pooled	Equal	-1.12434	31	0.269501	55	42	21	10	1.1681	0.830878
Pooled	Equal	-0.552193	31	0.584776	55	43	21	10	1.1681	0.830878
Pooled	Equal	1.97595	31	0.057119	55	44	21	10	1.1681	0.830878
Pooled	Equal	-1.26087	31	0.216762	55	45	21	10	1.1681	0.830878
Pooled	Equal	-0.41473	31	0.681195	55	46	21	10	1.1681	0.830878
Pooled	Equal	-1.50102	31	0.143469	55	47	21	10	1.1681	0.830878
Pooled	Equal	1.4103	31	0.168406	55	48	21	10	1.1681	0.830878
Folded F	Equal	-0.478859	31	0.635399	56	1	10	21	2.53228	0.0699604
Folded F	Equal	0.441433	31	0.661963	56	3	21	10	2.44731	0.145598
Folded F	Unequal	0.432308	19.0392	0.670375	56	4	10	21	3.43368	0.0165424
Folded F	Equal	1.17968	31	0.247102	56	5	21	10	1.04833	0.983831
Folded F	Equal	-0.246291	31	0.807081	56	7	21	10	1.0711	0.953048
Folded F	Equal	-0.18354	31	0.855569	56	9	21	10	1.08639	0.93283
Folded F	Unequal	-0.185036	20.5431	0.855015	56	10	10	21	3.35771	0.018579
Folded F	Equal	0.637891	31	0.528229	56	11	10	21	1.74956	0.269194
Folded F	Equal	0.543539	31	0.590646	56	13	21	10	1.08494	0.934734
Folded F	Equal	-0.798242	31	0.430803	56	15	21	10	1.16403	0.835715
Folded F	Unequal	-0.80839	20.7913	0.428019	56	16	10	21	2.78381	0.0461392
Folded F	Equal	0.0199745	31	0.984192	56	17	10	21	1.91122	0.202971
Folded F	Equal	-2.15195	31	0.0393022	56	19	10	21	2.56292	0.0664658
Folded F	Equal	-0.0749536	31	0.940733	56	21	10	21	1.36764	0.521608
Folded F	Equal	-0.248692	31	0.805239	56	23	21	10	1.62554	0.4316
Folded F	Equal	-1.52159	31	0.138249	56	25	10	21	1.52042	0.401223
Folded F	Equal	0.802831	31	0.428185	56	27	21	10	1.63741	0.424434
Folded F	Equal	-1.40392	31	0.170281	56	31	21	10	2.64337	0.115037
Folded F	Equal	-1.85216	31	0.073547	56	33	21	10	1.15811	0.842789
Folded F	Equal	0.407246	31	0.686626	56	35	10	21	2.41583	0.0851145
Folded F	Equal	-1.6001	31	0.119719	56	37	21	10	1.31683	0.67119
Folded F	Equal	-1.09672	31	0.281212	56	41	21	10	1.96734	0.269505
Folded F	Equal	0.541857	31	0.591791	56	43	10	21	1.93998	0.193042
Folded F	Equal	-1.7002	31	0.0991076	56	45	10	21	1.20504	0.684858
Folded F	Equal	-0.283024	31	0.77904	56	47	10	21	2.2049	0.121988
Pooled	Equal	-0.55363	31	0.583803	56	25	21	10	1.37979	0.613026
Pooled	Equal	-0.628271	31	0.534428	56	26	21	10	1.37979	0.613026
Pooled	Equal	0.993253	31	0.328277	56	27	21	10	1.37979	0.613026
Pooled	Equal	1.59206	31	0.12152	56	28	21	10	1.37979	0.613026
Pooled	Equal	-1.43959	31	0.160007	56	29	21	10	1.37979	0.613026
Pooled	Equal	-0.512366	31	0.612026	56	30	21	10	1.37979	0.613026
Pooled	Equal	0.664831	31	0.511074	56	31	21	10	1.37979	0.613026
Pooled	Equal	0.261196	31	0.795669	56	32	21	10	1.37979	0.613026
Pooled	Equal	0.00552305	31	0.995629	56	33	21	10	1.37979	0.613026
Pooled	Equal	0.246567	31	0.806869	56	34	21	10	1.37979	0.613026
Pooled	Equal	0.788943	31	0.436138	56	35	21	10	1.37979	0.613026
Pooled	Equal	0.0346317	31	0.972595	56	36	21	10	1.37979	0.613026
Pooled	Equal	-1.20635	31	0.23681	56	37	21	10	1.37979	0.613026
Pooled	Equal	0.803523	31	0.427791	56	38	21	10	1.37979	0.613026
Pooled	Equal	-0.0749359	31	0.940747	56	39	21	10	1.37979	0.613026
Pooled	Equal	0.451088	31	0.655066	56	40	21	10	1.37979	0.613026
Pooled	Equal	-0.599779	31	0.553013	56	41	21	10	1.37979	0.613026
Pooled	Equal	-1.18845	31	0.243683	56	42	21	10	1.37979	0.613026
Pooled	Equal	1.06773	31	0.293886	56	43	21	10	1.37979	0.613026
Pooled	Equal	0.0561066	31	0.955617	56	44	21	10	1.37979	0.613026
Pooled	Equal	0.222733	31	0.825204	56	45	21	10	1.37979	0.613026
Pooled	Equal	-0.0220533	31	0.982547	56	46	21	10	1.37979	0.613026
Pooled	Equal	-0.384258	31	0.703411	56	47	21	10	1.37979	0.613026
Pooled	Equal	1.20231	31	0.238348	56	48	21	10	1.37979	0.613026
